# Supplementary material for: Anesthetics fragment hippocampal network activity, alter spine dynamics, and affect memory consolidation
Source: PLoS Biol. 2021 Apr 1;19(4):e3001146. doi: 10.1371/journal.pbio.3001146 (PMC8016109; doi:10.1371/journal.pbio.3001146)
Supplement: S1 Table — (XLSX) [file pbio.3001146.s012.xlsx]

## Sheet: Figure 1
Panels C,D: LFP power											Panel E: 1/f slope										Panel F: Periods of activity										Panel G: Phase Amplitude Coupling
			Model											Model										Model										Model
Sum Sq	Mean Sq	NumDF	DenDF	F value	Pr(>F)						Sum Sq	Mean Sq	NumDF	DenDF	F value	Pr(>F)					Sum Sq	Mean Sq	NumDF	DenDF	F value	Pr(>F)					Sum Sq	Mean Sq	NumDF	DenDF	F value	Pr(>F)
7.209	1.2015	6	174	29.2393	4.55968e-24		condition				321.906	53.651	6	533	147.135	1.19432e-109		condition			3497.95	699.59	5	51.0001	4.35092	0.00225235		time			6.75267	2.25089	3	177	21.6051	5.69712e-12		condition
6.78296	1.35659	5	174	33.0136	1.33851e-23		frequency														3379.55	1689.77	2	51.0001	10.5091	0.000150751		condition			6.03666	0.754583	8	177	7.24284	2.6822e-08		frequency
9.73234	0.324411	30	174	7.89477	8.96226e-20		condition:frequency														2626.84	262.684	10	51.0001	1.6337	0.123635		time:condition			16.1462	0.672759	24	177	6.45746	2.3912e-14		condition:frequency
			Means											Means										Means										Means
condition	frequency	emmean	SE	df	lower.CL	upper.CL					condition	emmean	SE	df	lower.CL	upper.CL					time	condition	emmean	SE	df	lower.CL	upper.CL				condition	frequency	emmean	SE	df	lower.CL	upper.CL
Awake	0,1-0,5 Hz	-0.0133498	0.0597139	158.794	-0.131286	0.104586					Awake	-1.4521	0.0450086	25.8023	-1.54466	-1.35955					Awake	Iso	0.0357793	0.0637641	63	-0.0916431	0.163202				Awake	0-0.5 Hz	-0.295008	0.0940354	151.042	-0.480802	-0.109213
Iso	0,1-0,5 Hz	0.524824	0.103356	173.961	0.320831	0.728817					Iso	-3.03399	0.0783058	161.319	-3.18862	-2.87935					16 - 30	Iso	-0.416694	0.0637641	63	-0.544117	-0.289272				Iso	0-0.5 Hz	0.743814	0.161884	179.322	0.424371	1.06326
Iso late	0,1-0,5 Hz	-0.231994	0.103356	173.961	-0.435987	-0.0280014					Iso recovery	-1.33483	0.0783058	161.319	-1.48947	-1.18019					31 - 45	Iso	-0.686916	0.0637641	63	-0.814338	-0.559493				Keta/Xyl	0-0.5 Hz	-0.703672	0.161884	179.322	-1.02312	-0.384228
Keta/Xyl	0,1-0,5 Hz	-0.281811	0.103356	173.961	-0.485804	-0.0778183					Keta/Xylxyl	-2.70025	0.0783058	161.319	-2.85488	-2.54561					46 - 60	Iso	-0.696738	0.0637641	63	-0.824161	-0.569316				MMF	0-0.5 Hz	0.0602862	0.161884	179.322	-0.259157	0.37973
Keta/Xyl late	0,1-0,5 Hz	-0.0854626	0.103356	173.961	-0.289455	0.11853					Keta/Xylxyl recovery	-3.08965	0.0783058	161.319	-3.24429	-2.93502					61 - 75	Iso	-0.447828	0.0637641	63	-0.57525	-0.320405				Awake	0.5-1 Hz	-0.0460717	0.0940354	151.042	-0.231866	0.139723
MMF	0,1-0,5 Hz	-0.498363	0.103356	173.961	-0.702355	-0.29437					MMF	-2.83652	0.0781915	165.854	-2.9909	-2.68214					76 - 90	Iso	-0.00739414	0.0637641	63	-0.134817	0.120028				Iso	0.5-1 Hz	-0.0698414	0.161884	179.322	-0.389285	0.249602
MMF late	0,1-0,5 Hz	-0.465065	0.103356	173.961	-0.669058	-0.261072					MMF recovery	-3.1199	0.0781915	165.854	-3.27428	-2.96552					91 - 105	Iso	0.03566	0.0637641	63	-0.0917624	0.163082				Keta/Xyl	0.5-1 Hz	0.44384	0.161884	179.322	0.124397	0.763283
Awake	0,5-1 Hz	-0.0103673	0.0597139	158.794	-0.128303	0.107569															Awake	Keta	-0.114284	0.0637641	63	-0.241706	0.0131387				MMF	0.5-1 Hz	0.583121	0.161884	179.322	0.263678	0.902565
Iso	0,5-1 Hz	-0.00353459	0.103356	173.961	-0.207527	0.200458															16 - 30	Keta	-0.0162034	0.0637641	63	-0.143626	0.111219				Awake	1-1.5 Hz	-0.0492837	0.0940354	151.042	-0.235078	0.136511
Iso late	0,5-1 Hz	-0.133092	0.103356	173.961	-0.337084	0.0709012															31 - 45	Keta	-0.166843	0.0637641	63	-0.294266	-0.039421				Iso	1-1.5 Hz	-0.191483	0.161884	179.322	-0.510926	0.127961
Keta/Xyl	0,5-1 Hz	0.577892	0.103356	173.961	0.373899	0.781885															46 - 60	Keta	-0.416289	0.0637641	63	-0.543711	-0.288866				Keta/Xyl	1-1.5 Hz	0.687952	0.161884	179.322	0.368509	1.0074
Keta/Xyl late	0,5-1 Hz	0.632153	0.103356	173.961	0.42816	0.836145															61 - 75	Keta	-0.553932	0.0637641	63	-0.681355	-0.42651				MMF	1-1.5 Hz	0.183957	0.161884	179.322	-0.135486	0.503401
MMF	0,5-1 Hz	0.0892998	0.103356	173.961	-0.114693	0.293293															76 - 90	Keta	-0.632264	0.0637641	63	-0.759687	-0.504842				Awake	1.5-2 Hz	-0.120387	0.0940354	151.042	-0.306182	0.0654076
MMF late	0,5-1 Hz	-0.285816	0.103356	173.961	-0.489809	-0.0818232															91 - 105	Keta	-0.671419	0.0637641	63	-0.798841	-0.543996				Iso	1.5-2 Hz	-0.186505	0.161884	179.322	-0.505949	0.132938
Awake	1-4 Hz	-0.0273779	0.0597139	158.794	-0.145314	0.0905581															Awake	MMF	0.0363611	0.0637641	63	-0.0910614	0.163784				Keta/Xyl	1.5-2 Hz	0.701164	0.161884	179.322	0.38172	1.02061
Iso	1-4 Hz	-0.325196	0.103356	173.961	-0.529189	-0.121204															16 - 30	MMF	-0.7067	0.0637641	63	-0.834122	-0.579278				MMF	1.5-2 Hz	-0.013067	0.161884	179.322	-0.33251	0.306376
Iso late	1-4 Hz	-0.0700927	0.103356	173.961	-0.274085	0.1339															31 - 45	MMF	-0.811547	0.0637641	63	-0.93897	-0.684125				Awake	2-3 Hz	-0.0706742	0.0940354	151.042	-0.256469	0.115121
Keta/Xyl	1-4 Hz	0.750047	0.103356	173.961	0.546054	0.954039															46 - 60	MMF	-0.83698	0.0637641	63	-0.964403	-0.709558				Iso	2-3 Hz	-0.182545	0.161884	179.322	-0.501989	0.136898
Keta/Xyl late	1-4 Hz	0.524416	0.103356	173.961	0.320424	0.728409															61 - 75	MMF	-0.471341	0.0637641	63	-0.598764	-0.343919				Keta/Xyl	2-3 Hz	0.731063	0.161884	179.322	0.41162	1.05051
MMF	1-4 Hz	-0.211515	0.103356	173.961	-0.415508	-0.00752238															76 - 90	MMF	-0.0123531	0.0637641	63	-0.139776	0.115069				MMF	2-3 Hz	-0.413004	0.161884	179.322	-0.732447	-0.0935605
MMF late	1-4 Hz	0.092397	0.103356	173.961	-0.111596	0.29639															91 - 105	MMF	0.0360417	0.0637641	63	-0.0913808	0.163464				Awake	3-4 Hz	-0.0511782	0.0940354	151.042	-0.236973	0.134616
Awake	12-30 Hz	-0.0229896	0.0597139	158.794	-0.140926	0.0949463																									Iso	3-4 Hz	0.15248	0.161884	179.322	-0.166963	0.471923
Iso	12-30 Hz	-0.342102	0.103356	173.961	-0.546095	-0.138109																									Keta/Xyl	3-4 Hz	0.766021	0.161884	179.322	0.446578	1.08546
Iso late	12-30 Hz	-0.0870813	0.103356	173.961	-0.291074	0.116911																									MMF	3-4 Hz	-0.317	0.161884	179.322	-0.636443	0.00244355
Keta/Xyl	12-30 Hz	0.116176	0.103356	173.961	-0.0878171	0.320168																									Awake	4-5 Hz	-0.0347288	0.0940354	151.042	-0.220523	0.151066
Keta/Xyl late	12-30 Hz	-0.137894	0.103356	173.961	-0.341887	0.0660987																									Iso	4-5 Hz	0.10026	0.161884	179.322	-0.219184	0.419703
MMF	12-30 Hz	-0.665951	0.103356	173.961	-0.869944	-0.461958																									Keta/Xyl	4-5 Hz	0.624938	0.161884	179.322	0.305495	0.944381
MMF late	12-30 Hz	-0.195241	0.103356	173.961	-0.399234	0.00875129																									MMF	4-5 Hz	-0.321994	0.161884	179.322	-0.641437	-0.00255049
Awake	30-100 Hz	-0.0189226	0.0597139	158.794	-0.136859	0.0990134																									Awake	5-6 Hz	-0.0388417	0.0940354	151.042	-0.224636	0.146953
Iso	30-100 Hz	-0.67406	0.103356	173.961	-0.878052	-0.470067																									Iso	5-6 Hz	-0.332596	0.161884	179.322	-0.652039	-0.0131524
Iso late	30-100 Hz	-0.154502	0.103356	173.961	-0.358494	0.049491																									Keta/Xyl	5-6 Hz	0.0804801	0.161884	179.322	-0.238963	0.399923
Keta/Xyl	30-100 Hz	-0.103255	0.103356	173.961	-0.307248	0.100738																									MMF	5-6 Hz	-0.792896	0.161884	179.322	-1.11234	-0.473453
Keta/Xyl late	30-100 Hz	-0.471622	0.103356	173.961	-0.675615	-0.26763																									Awake	6-7 Hz	-0.0127977	0.0940354	151.042	-0.198592	0.172997
MMF	30-100 Hz	-0.794102	0.103356	173.961	-0.998095	-0.590109																									Iso	6-7 Hz	-0.463433	0.161884	179.322	-0.782877	-0.14399
MMF late	30-100 Hz	-0.393377	0.103356	173.961	-0.59737	-0.189385																									Keta/Xyl	6-7 Hz	-0.123243	0.161884	179.322	-0.442687	0.1962
Awake	4-12 Hz	-0.0400171	0.0597139	158.794	-0.157953	0.0779189																									MMF	6-7 Hz	-0.817017	0.161884	179.322	-1.13646	-0.497574
Iso	4-12 Hz	-0.542395	0.103356	173.961	-0.746388	-0.338402
Iso late	4-12 Hz	-0.325545	0.103356	173.961	-0.529538	-0.121552
Keta/Xyl	4-12 Hz	0.0930942	0.103356	173.961	-0.110899	0.297087
Keta/Xyl late	4-12 Hz	-0.335757	0.103356	173.961	-0.53975	-0.131765
MMF	4-12 Hz	-0.752184	0.103356	173.961	-0.956176	-0.548191
MMF late	4-12 Hz	-0.296134	0.103356	173.961	-0.500127	-0.0921414
			Contrasts											Contrasts										Contrasts										Contrasts
contrast	frequency	estimate	SE	df	t.ratio	p.value					contrast	estimate	SE	df	t.ratio	p.value					contrast (time)	condition	estimate	SE	df	t.ratio	p.value				contrast	frequency	estimate	SE	df	t.ratio	p.value
Iso - Awake	0,1-0,5 Hz	0.538174	0.119303	171	4.51096	7.04294e-05					Iso - Awake	-1.58188	0.0903193	532.969	-17.5143	2.65857e-10					16 - 30 - Awake	Iso	-0.452474	0.0901761	60	-5.01767	2.90739e-05				Iso - Awake	0-0.5 Hz	1.03882	0.186354	177	5.57446	2.73525e-07
Iso late - Awake	0,1-0,5 Hz	-0.218644	0.119303	171	-1.83267	0.275883					Iso recovery - Awake	0.117274	0.0903193	532.969	1.29844	0.59147					31 - 45 - Awake	Iso	-0.722695	0.0901761	60	-8.01426	2.93828e-10				Keta/Xyl - Awake	0-0.5 Hz	-0.408664	0.186354	177	-2.19295	0.0788463
Keta/Xyl - Awake	0,1-0,5 Hz	-0.268461	0.119303	171	-2.25024	0.119189					Keta/Xylxyl - Awake	-1.24814	0.0903193	532.969	-13.8192	2.65857e-10					46 - 60 - Awake	Iso	-0.732517	0.0901761	60	-8.12319	1.97377e-10				MMF - Awake	0-0.5 Hz	0.355294	0.186354	177	1.90655	0.148081
Keta/Xyl late - Awake	0,1-0,5 Hz	-0.0721127	0.119303	171	-0.604448	0.940669					Keta/Xylxyl recovery - Awake	-1.63755	0.0903193	532.969	-18.1307	2.65857e-10					61 - 75 - Awake	Iso	-0.483607	0.0901761	60	-5.36292	8.14327e-06				Iso - Awake	0.5-1 Hz	-0.0237697	0.186354	177	-0.127551	0.9937
MMF - Awake	0,1-0,5 Hz	-0.485013	0.119303	171	-4.06537	0.000424321					MMF - Awake	-1.38442	0.0902202	532.516	-15.3449	2.63574e-10					76 - 90 - Awake	Iso	-0.0431735	0.0901761	60	-0.478768	0.969181				Keta/Xyl - Awake	0.5-1 Hz	0.489911	0.186354	177	2.62893	0.0259908
MMF late - Awake	0,1-0,5 Hz	-0.451715	0.119303	171	-3.78627	0.00121254					MMF recovery - Awake	-1.66779	0.0902202	532.516	-18.4858	2.63574e-10					91 - 105 - Awake	Iso	-0.000119316	0.0901761	60	-0.00132314	1				MMF - Awake	0.5-1 Hz	0.629193	0.186354	177	3.37634	0.00262761
Iso - Awake	0,5-1 Hz	0.00683275	0.119303	171	0.057272	0.999944															16 - 30 - Awake	Keta	0.0980803	0.0901761	60	1.08765	0.725635				Iso - Awake	1-1.5 Hz	-0.142199	0.186354	177	-0.763058	0.760872
Iso late - Awake	0,5-1 Hz	-0.122724	0.119303	171	-1.02867	0.758634															31 - 45 - Awake	Keta	-0.0525598	0.0901761	60	-0.582857	0.946217				Keta/Xyl - Awake	1-1.5 Hz	0.737236	0.186354	177	3.95611	0.000325391
Keta/Xyl - Awake	0,5-1 Hz	0.588259	0.119303	171	4.93078	1.14401e-05															46 - 60 - Awake	Keta	-0.302005	0.0901761	60	-3.34906	0.00763429				MMF - Awake	1-1.5 Hz	0.233241	0.186354	177	1.2516	0.453501
Keta/Xyl late - Awake	0,5-1 Hz	0.64252	0.119303	171	5.38559	1.40703e-06															61 - 75 - Awake	Keta	-0.439649	0.0901761	60	-4.87544	4.86741e-05				Iso - Awake	1.5-2 Hz	-0.0661183	0.186354	177	-0.3548	0.948257
MMF - Awake	0,5-1 Hz	0.0996672	0.119303	171	0.835409	0.857195															76 - 90 - Awake	Keta	-0.517981	0.0901761	60	-5.7441	1.93899e-06				Keta/Xyl - Awake	1.5-2 Hz	0.821551	0.186354	177	4.40855	5.358e-05
MMF late - Awake	0,5-1 Hz	-0.275449	0.119303	171	-2.30881	0.10431															91 - 105 - Awake	Keta	-0.557135	0.0901761	60	-6.1783	3.67262e-07				MMF - Awake	1.5-2 Hz	0.10732	0.186354	177	0.575894	0.861413
Iso - Awake	1-4 Hz	-0.297818	0.119303	171	-2.49631	0.0664281															16 - 30 - Awake	MMF	-0.743061	0.0901761	60	-8.24011	1.30937e-10				Iso - Awake	2-3 Hz	-0.111871	0.186354	177	-0.600316	0.84951
Iso late - Awake	1-4 Hz	-0.0427148	0.119303	171	-0.358035	0.986779															31 - 45 - Awake	MMF	-0.847908	0.0901761	60	-9.40281	1.78665e-11				Keta/Xyl - Awake	2-3 Hz	0.801737	0.186354	177	4.30223	8.29444e-05
Keta/Xyl - Awake	1-4 Hz	0.777424	0.119303	171	6.51636	4.65163e-09															46 - 60 - Awake	MMF	-0.873342	0.0901761	60	-9.68485	1.70396e-11				MMF - Awake	2-3 Hz	-0.34233	0.186354	177	-1.83699	0.170448
Keta/Xyl late - Awake	1-4 Hz	0.551794	0.119303	171	4.62513	4.3467e-05															61 - 75 - Awake	MMF	-0.507702	0.0901761	60	-5.63012	2.98658e-06				Iso - Awake	3-4 Hz	0.203658	0.186354	177	1.09286	0.553303
MMF - Awake	1-4 Hz	-0.184137	0.119303	171	-1.54344	0.436616															76 - 90 - Awake	MMF	-0.0487142	0.0901761	60	-0.540212	0.956562				Keta/Xyl - Awake	3-4 Hz	0.8172	0.186354	177	4.3852	5.90165e-05
MMF late - Awake	1-4 Hz	0.119775	0.119303	171	1.00395	0.772476															91 - 105 - Awake	MMF	-0.000319427	0.0901761	60	-0.00354226	1				MMF - Awake	3-4 Hz	-0.265822	0.186354	177	-1.42643	0.352257
Iso - Awake	12-30 Hz	-0.319112	0.119303	171	-2.6748	0.0418147																									Iso - Awake	4-5 Hz	0.134988	0.186354	177	0.724366	0.783245
Iso late - Awake	12-30 Hz	-0.0640917	0.119303	171	-0.537215	0.957423																									Keta/Xyl - Awake	4-5 Hz	0.659667	0.186354	177	3.53986	0.00149676
Keta/Xyl - Awake	12-30 Hz	0.139165	0.119303	171	1.16648	0.676462																									MMF - Awake	4-5 Hz	-0.287265	0.186354	177	-1.5415	0.292752
Keta/Xyl late - Awake	12-30 Hz	-0.114904	0.119303	171	-0.963127	0.794608																									Iso - Awake	5-6 Hz	-0.293754	0.186354	177	-1.57632	0.276016
MMF - Awake	12-30 Hz	-0.642961	0.119303	171	-5.38929	1.38254e-06																									Keta/Xyl - Awake	5-6 Hz	0.119322	0.186354	177	0.640297	0.829164
MMF late - Awake	12-30 Hz	-0.172252	0.119303	171	-1.44381	0.499012																									MMF - Awake	5-6 Hz	-0.754055	0.186354	177	-4.04636	0.000229749
Iso - Awake	30-100 Hz	-0.655137	0.119303	171	-5.49135	8.49128e-07																									Iso - Awake	6-7 Hz	-0.450636	0.186354	177	-2.41817	0.0454297
Iso late - Awake	30-100 Hz	-0.135579	0.119303	171	-1.13642	0.695																									Keta/Xyl - Awake	6-7 Hz	-0.110446	0.186354	177	-0.592666	0.853283
Keta/Xyl - Awake	30-100 Hz	-0.0843326	0.119303	171	-0.706874	0.908614																									MMF - Awake	6-7 Hz	-0.804219	0.186354	177	-4.31555	7.85593e-05
Keta/Xyl late - Awake	30-100 Hz	-0.4527	0.119303	171	-3.79452	0.00117648
MMF - Awake	30-100 Hz	-0.775179	0.119303	171	-6.49754	5.14249e-09
MMF late - Awake	30-100 Hz	-0.374455	0.119303	171	-3.13867	0.0108864
Iso - Awake	4-12 Hz	-0.502378	0.119303	171	-4.21092	0.000239756
Iso late - Awake	4-12 Hz	-0.285528	0.119303	171	-2.39329	0.0855066
Keta/Xyl - Awake	4-12 Hz	0.133111	0.119303	171	1.11574	0.707583
Keta/Xyl late - Awake	4-12 Hz	-0.29574	0.119303	171	-2.47889	0.0693783
MMF - Awake	4-12 Hz	-0.712166	0.119303	171	-5.96937	8.01198e-08
MMF late - Awake	4-12 Hz	-0.256117	0.119303	171	-2.14677	0.149476

## Sheet: Figure 2
Panel B: Firing rate											Panel C: Active units										Panel D: SUA power										Panel F: Pairwise Phase Consistency
			Model											Model										Model										Model
Sum Sq	Mean Sq	NumDF	DenDF	F value	Pr(>F)						Sum Sq	Mean Sq	NumDF	DenDF	F value	Pr(>F)					Sum Sq	Mean Sq	NumDF	DenDF	F value	Pr(>F)					Sum Sq	Mean Sq	NumDF	DenDF	F value	Pr(>F)
6079.48	1013.25	6	1625.09	139.453	1.0492e-142		condition				3497.95	699.59	5	51.0001	4.35092	0.00225235		time			0.626394	0.104399	6	171	5.22595	5.77152e-05		condition			12.5032	4.16773	3	3919.6	295.739	4.60067e-173		condition
											3379.55	1689.77	2	51.0001	10.5091	0.000150751		condition			0.13249	0.0264979	5	171	1.32642	0.255186		frequency			7.28892	3.64446	2	3977.97	258.609	2.58359e-106		frequency
											2626.84	262.684	10	51.0001	1.6337	0.123635		time:condition			2.41015	0.0803383	30	171	4.02153	3.40437e-09		condition:frequency			23.4222	3.9037	6	3977.97	277.004	4.70498e-297		condition:frequency
			Means											Means										Means										Means
condition	emmean	SE	df	lower.CL	upper.CL						time	condition	emmean	SE	df	lower.CL	upper.CL				condition	frequency	emmean	SE	df	lower.CL	upper.CL				condition	frequency	emmean	SE	df	lower.CL	upper.CL
Awake	3.70938	0.143236	6.35357	3.36356	4.05519						16-30 - Awake	Iso	100	7.02338	34.1256	85.7287	114.271				Awake	0-0.5 Hz	-0.0709733	0.0461441	38.4626	-0.16435	0.0224037				Awake	0,1-0,5 Hz	0.00478296	0.00706155	NaN	-0.00905744	0.0186233
Iso 31-45	0.432542	0.221209	35.5069	-0.0163066	0.881391						31-45	Iso	99.6032	7.02338	34.1256	85.3319	113.874				Iso early	0-0.5 Hz	0.387572	0.0738836	122.159	0.241314	0.53383				Iso early	0,1-0,5 Hz	0.452082	0.0101153	NaN	0.432257	0.471908
Iso 91-105	4.73044	0.221209	35.5069	4.28159	5.17929						46-60	Iso	91.4221	7.02338	34.1256	77.1508	105.693				Iso late	0-0.5 Hz	0.281409	0.0738836	122.159	0.135151	0.427667				Keta/Xyl early	0,1-0,5 Hz	0.00781219	0.00992959	NaN	-0.0116495	0.0272738
Keta/Xyl 31-45	0.574329	0.224222	36.7028	0.119887	1.02877						61-75	Iso	83.0002	7.02338	34.1256	68.7289	97.2715				Keta/Xyl early	0-0.5 Hz	-0.232883	0.0738836	122.159	-0.379141	-0.0866247				MMF early	0,1-0,5 Hz	0.0510949	0.010435	NaN	0.0306428	0.071547
Keta/Xyl 91-105	0.463343	0.224222	36.7028	0.00890142	0.917785						76-90	Iso	99.8161	7.02338	34.1256	85.5448	114.087				Keta/Xyl late	0-0.5 Hz	-0.174381	0.0738836	122.159	-0.320639	-0.0281229				Awake	0,5-1 Hz	0.00107146	0.00706155	NaN	-0.0127689	0.0149118
MMF 31-45	0.0865212	0.201819	24.2888	-0.32975	0.502792						91-105	Iso	100.61	7.02338	34.1256	86.3385	114.881				MMF early	0-0.5 Hz	-0.177522	0.0738836	122.159	-0.32378	-0.0312639				Iso early	0,5-1 Hz	0.0185459	0.0101153	NaN	-0.00127976	0.0383716
MMF 91-105	2.40425	0.201819	24.2888	1.98798	2.82052						16-30 - Awake	Keta/Xyl	100	7.02338	34.1256	85.7287	114.271				MMF late	0-0.5 Hz	-0.30417	0.0738836	122.159	-0.450428	-0.157912				Keta/Xyl early	0,5-1 Hz	0.0776623	0.00992959	NaN	0.0582007	0.097124
											31-45	Keta/Xyl	100.424	7.02338	34.1256	86.1524	114.695				Awake	0.5-1 Hz	-0.068156	0.0461441	38.4626	-0.161533	0.0252209				MMF early	0,5-1 Hz	0.134985	0.010435	NaN	0.114533	0.155437
											46-60	Keta/Xyl	95.2789	7.02338	34.1256	81.0076	109.55				Iso early	0.5-1 Hz	0.0323976	0.0738836	122.159	-0.11386	0.178656				Awake	1-4 Hz	-0.00021274	0.00706155	NaN	-0.0140531	0.0136277
											61-75	Keta/Xyl	94.0077	7.02338	34.1256	79.7364	108.279				Iso late	0.5-1 Hz	-0.0505335	0.0738836	122.159	-0.196792	0.0957246				Iso early	1-4 Hz	0.0181533	0.0101153	NaN	-0.0016724	0.0379789
											76-90	Keta/Xyl	91.7004	7.02338	34.1256	77.4291	105.972				Keta/Xyl early	0.5-1 Hz	0.114347	0.0738836	122.159	-0.0319107	0.260605				Keta/Xyl early	1-4 Hz	0.00140398	0.00992959	NaN	-0.0180577	0.0208656
											91-105	Keta/Xyl	86.4421	7.02338	34.1256	72.1708	100.713				Keta/Xyl late	0.5-1 Hz	0.28682	0.0738836	122.159	0.140562	0.433078				MMF early	1-4 Hz	0.00574782	0.010435	NaN	-0.0147043	0.0262
											16-30 - Awake	MMF	100	7.02338	34.1256	85.7287	114.271				MMF early	0.5-1 Hz	-0.020003	0.0738836	122.159	-0.166261	0.126255
											31-45	MMF	85.333	7.02338	34.1256	71.0617	99.6043				MMF late	0.5-1 Hz	-0.180945	0.0738836	122.159	-0.327203	-0.0346872
											46-60	MMF	66.5041	7.02338	34.1256	52.2328	80.7754				Awake	1-4 Hz	-0.0446854	0.0461441	38.4626	-0.138062	0.0486915
											61-75	MMF	59.1699	7.02338	34.1256	44.8986	73.4412				Iso early	1-4 Hz	0.0186846	0.0738836	122.159	-0.127573	0.164943
											76-90	MMF	84.31	7.02338	34.1256	70.0387	98.5813				Iso late	1-4 Hz	-0.00443499	0.0738836	122.159	-0.150693	0.141823
											91-105	MMF	88.8217	7.02338	34.1256	74.5504	103.093				Keta/Xyl early	1-4 Hz	0.347855	0.0738836	122.159	0.201597	0.494113
																					Keta/Xyl late	1-4 Hz	0.195192	0.0738836	122.159	0.0489336	0.34145
																					MMF early	1-4 Hz	-0.017948	0.0738836	122.159	-0.164206	0.12831
																					MMF late	1-4 Hz	-0.149307	0.0738836	122.159	-0.295565	-0.00304911
																					Awake	12-30 Hz	0.00252194	0.0461441	38.4626	-0.090855	0.0958989
																					Iso early	12-30 Hz	0.00303007	0.0738836	122.159	-0.143228	0.149288
																					Iso late	12-30 Hz	0.00271374	0.0738836	122.159	-0.143544	0.148972
																					Keta/Xyl early	12-30 Hz	0.00204007	0.0738836	122.159	-0.144218	0.148298
																					Keta/Xyl late	12-30 Hz	0.00174445	0.0738836	122.159	-0.144514	0.148002
																					MMF early	12-30 Hz	0.00223506	0.0738836	122.159	-0.144023	0.148493
																					MMF late	12-30 Hz	0.00216347	0.0738836	122.159	-0.144095	0.148422
																					Awake	30-100 Hz	0.00161113	0.0461441	38.4626	-0.0917658	0.0949881
																					Iso early	30-100 Hz	0.00150306	0.0738836	122.159	-0.144755	0.147761
																					Iso late	30-100 Hz	0.00154988	0.0738836	122.159	-0.144708	0.147808
																					Keta/Xyl early	30-100 Hz	0.00162886	0.0738836	122.159	-0.144629	0.147887
																					Keta/Xyl late	30-100 Hz	0.0016939	0.0738836	122.159	-0.144564	0.147952
																					MMF early	30-100 Hz	0.00158354	0.0738836	122.159	-0.144675	0.147842
																					MMF late	30-100 Hz	0.00158358	0.0738836	122.159	-0.144674	0.147842
																					Awake	4-12 Hz	0.00344046	0.0461441	38.4626	-0.0899365	0.0968174
																					Iso early	4-12 Hz	0.00492342	0.0738836	122.159	-0.141335	0.151181
																					Iso late	4-12 Hz	0.0043591	0.0738836	122.159	-0.141899	0.150617
																					Keta/Xyl early	4-12 Hz	0.00377729	0.0738836	122.159	-0.142481	0.150035
																					Keta/Xyl late	4-12 Hz	0.00287202	0.0738836	122.159	-0.143386	0.14913
																					MMF early	4-12 Hz	0.00323072	0.0738836	122.159	-0.143027	0.149489
																					MMF late	4-12 Hz	0.002819	0.0738836	122.159	-0.143439	0.149077
			Contrasts											Contrasts										Contrasts										Contrasts
contrast	estimate	SE	df	t.ratio	p.value						contrast	condition	estimate	SE	df	t.ratio	p.value				contrast	frequency	estimate	SE	df	t.ratio	p.value				contrast	frequency	estimate	SE	df	t.ratio	p.value
Iso 31-45 - Awake	-3.27683	0.219468	1975.44	-14.9308	3.37586e-11						31-45 - 16-30 - Awake	Iso	-0.396825	8.96636	51	-0.0442571	0.999927				Iso early - Awake	0-0.5 Hz	0.458545	0.0816028	171	5.61923	4.57134e-07				Iso early - Awake	0,1-0,5 Hz	0.4473	0.00951899	NaN	46.9902	0
Iso 91-105 - Awake	1.02106	0.219468	1975.44	4.65244	2.07934e-05						46-60 - 16-30 - Awake	Iso	-8.57794	8.96636	51	-0.95668	0.76203				Iso late - Awake	0-0.5 Hz	0.352383	0.0816028	171	4.31827	0.00015582				Keta/Xyl early - Awake	0,1-0,5 Hz	0.00302923	0.00930713	NaN	0.325474	0.956649
Keta/Xyl 31-45 - Awake	-3.13505	0.221611	1989.47	-14.1466	3.60117e-11						61-75 - 16-30 - Awake	Iso	-16.9998	8.96636	51	-1.89595	0.22804				Keta/Xyl early - Awake	0-0.5 Hz	-0.16191	0.0816028	171	-1.98412	0.208266				MMF early - Awake	0,1-0,5 Hz	0.0463119	0.00984877	NaN	4.70231	7.69202e-06
Keta/Xyl 91-105 - Awake	-3.24603	0.221611	1989.47	-14.6474	3.60117e-11						76-90 - 16-30 - Awake	Iso	-0.183895	8.96636	51	-0.0205094	0.999991				Keta/Xyl late - Awake	0-0.5 Hz	-0.103408	0.0816028	171	-1.26721	0.612693				Iso early - Awake	0,5-1 Hz	0.0174745	0.00951899	NaN	1.83575	0.167404
MMF 31-45 - Awake	-3.62285	0.199448	1904.06	-18.1644	2.33132e-11						91-105 - 16-30 - Awake	Iso	0.609756	8.96636	51	0.0680048	0.999768				MMF early - Awake	0-0.5 Hz	-0.106549	0.0816028	171	-1.3057	0.587913				Keta/Xyl early - Awake	0,5-1 Hz	0.0765909	0.00930713	NaN	8.22927	2.35367e-14
MMF 91-105 - Awake	-1.30512	0.199448	1904.06	-6.54367	4.84852e-10						31-45 - 16-30 - Awake	Keta/Xyl	0.423729	8.96636	51	0.0472576	0.999913				MMF late - Awake	0-0.5 Hz	-0.233197	0.0816028	171	-2.8577	0.025194				MMF early - Awake	0,5-1 Hz	0.133914	0.00984877	NaN	13.597	0
											46-60 - 16-30 - Awake	Keta/Xyl	-4.7211	8.96636	51	-0.526534	0.945028				Iso early - Awake	0.5-1 Hz	0.100554	0.0816028	171	1.23223	0.63506				Iso early - Awake	1-4 Hz	0.018366	0.00951899	NaN	1.92941	0.137796
											61-75 - 16-30 - Awake	Keta/Xyl	-5.99229	8.96636	51	-0.668307	0.899175				Iso late - Awake	0.5-1 Hz	0.0176226	0.0816028	171	0.215955	0.997021				Keta/Xyl early - Awake	1-4 Hz	0.00161672	0.00930713	NaN	0.173708	0.988128
											76-90 - 16-30 - Awake	Keta/Xyl	-8.29965	8.96636	51	-0.925643	0.779197				Keta/Xyl early - Awake	0.5-1 Hz	0.182503	0.0816028	171	2.23648	0.122913				MMF early - Awake	1-4 Hz	0.00596056	0.00984877	NaN	0.605209	0.846791
											91-105 - 16-30 - Awake	Keta/Xyl	-13.5579	8.96636	51	-1.51208	0.421746				Keta/Xyl late - Awake	0.5-1 Hz	0.354976	0.0816028	171	4.35004	0.000136942
											31-45 - 16-30 - Awake	MMF	-14.667	8.96636	51	-1.63578	0.352005				MMF early - Awake	0.5-1 Hz	0.0481531	0.0816028	171	0.590091	0.944528
											46-60 - 16-30 - Awake	MMF	-33.4959	8.96636	51	-3.73573	0.00222242				MMF late - Awake	0.5-1 Hz	-0.112789	0.0816028	171	-1.38217	0.538537
											61-75 - 16-30 - Awake	MMF	-40.8301	8.96636	51	-4.55369	0.000159955				Iso early - Awake	1-4 Hz	0.06337	0.0816028	171	0.776566	0.882254
											76-90 - 16-30 - Awake	MMF	-15.69	8.96636	51	-1.74987	0.29354				Iso late - Awake	1-4 Hz	0.0402504	0.0816028	171	0.493248	0.966608
											91-105 - 16-30 - Awake	MMF	-11.1783	8.96636	51	-1.2467	0.585689				Keta/Xyl early - Awake	1-4 Hz	0.392541	0.0816028	171	4.81038	1.94966e-05
																					Keta/Xyl late - Awake	1-4 Hz	0.239877	0.0816028	171	2.93957	0.0198775
																					MMF early - Awake	1-4 Hz	0.0267374	0.0816028	171	0.327653	0.9898
																					MMF late - Awake	1-4 Hz	-0.104622	0.0816028	171	-1.28209	0.603131
																					Iso early - Awake	12-30 Hz	0.000508133	0.0816028	171	0.0062269	1
																					Iso late - Awake	12-30 Hz	0.000191804	0.0816028	171	0.00235046	1
																					Keta/Xyl early - Awake	12-30 Hz	-0.000481871	0.0816028	171	-0.00590508	1
																					Keta/Xyl late - Awake	12-30 Hz	-0.000777493	0.0816028	171	-0.00952777	1
																					MMF early - Awake	12-30 Hz	-0.000286877	0.0816028	171	-0.00351553	1
																					MMF late - Awake	12-30 Hz	-0.000358464	0.0816028	171	-0.00439279	1
																					Iso early - Awake	30-100 Hz	-0.000108064	0.0816028	171	-0.00132427	1
																					Iso late - Awake	30-100 Hz	-6.12494e-05	0.0816028	171	-0.00075058	1
																					Keta/Xyl early - Awake	30-100 Hz	1.77373e-05	0.0816028	171	0.000217361	1
																					Keta/Xyl late - Awake	30-100 Hz	8.27695e-05	0.0816028	171	0.0010143	1
																					MMF early - Awake	30-100 Hz	-2.75892e-05	0.0816028	171	-0.000338091	1
																					MMF late - Awake	30-100 Hz	-2.75478e-05	0.0816028	171	-0.000337583	1
																					Iso early - Awake	4-12 Hz	0.00148296	0.0816028	171	0.0181729	0.999998
																					Iso late - Awake	4-12 Hz	0.000918638	0.0816028	171	0.0112574	1
																					Keta/Xyl early - Awake	4-12 Hz	0.000336834	0.0816028	171	0.00412773	1
																					Keta/Xyl late - Awake	4-12 Hz	-0.000568444	0.0816028	171	-0.00696599	1
																					MMF early - Awake	4-12 Hz	-0.000209744	0.0816028	171	-0.00257031	1
																					MMF late - Awake	4-12 Hz	-0.000621462	0.0816028	171	-0.0076157	1

## Sheet: Figure 3
Panel D: Log of n° of transients											Panel D: Amplitude										Panel D: Transient decay
			Model											Model										Model
Sum Sq	Mean Sq	NumDF	DenDF	F value	Pr(>F)						Sum Sq	Mean Sq	NumDF	DenDF	F value	Pr(>F)					Sum Sq	Mean Sq	NumDF	DenDF	F value	Pr(>F)
71.1533	23.7178	3	201.853	68.9736	9.58503e-31		condition				4.74437	1.58146	3	227.747	43.2631	3.6411e-22		condition			8.89435e+06	2.96478e+06	3	234.121	116.008	4.67296e-46		condition
			Means											Means										Means
condition	emmean	SE	df	asymp.LCL	asymp.UCL						condition	emmean	SE	df	asymp.LCL	asymp.UCL					condition	emmean	SE	df	asymp.LCL	asymp.UCL
Awake	0.814951	0.103571	NaN	0.611956	1.01795						Awake	2.61748	0.0296246	NaN	2.55942	2.67555					Awake	452.699	54.6639	NaN	345.559	559.838
MMF	0.487821	0.104871	NaN	0.282278	0.693365						MMF	2.47486	0.0302244	NaN	2.41562	2.53409					MMF	467.842	55.3031	NaN	359.45	576.234
Iso	0.669664	0.103217	NaN	0.467363	0.871965						Iso	2.59096	0.0294801	NaN	2.53318	2.64874					Iso	367.636	54.5647	NaN	260.691	474.58
Keta/Xyl	0.264215	0.104944	NaN	0.0585283	0.469902						Keta/Xyl	2.4739	0.0302596	NaN	2.41459	2.53321					Keta/Xyl	295.456	55.3285	NaN	187.015	403.898
			Contrasts											Contrasts										Contrasts
contrast	estimate	SE	df	z.ratio	p.value						contrast	estimate	SE	df	z.ratio	p.value					contrast	estimate	SE	df	z.ratio	p.value
Awake - MMF	0.32713	0.0423277	NaN	7.7285	8.90399e-14						Awake - MMF	0.142629	0.015133	NaN	9.42504	3.66374e-14					Awake - MMF	-15.1438	20.1681	NaN	-0.750877	0.876327
Awake - Iso	0.145287	0.0161553	NaN	8.9932	2.65343e-14						Awake - Iso	0.0265234	0.00537436	NaN	4.93518	4.77396e-06					Awake - Iso	85.063	5.01661	NaN	16.9563	0
Awake - Keta/Xyl	0.550736	0.0425911	NaN	12.9308	0						Awake - Keta/Xyl	0.143586	0.0152302	NaN	9.42771	3.59712e-14					Awake - Keta/Xyl	157.242	20.2667	NaN	7.75864	7.4607e-14
MMF - Iso	-0.181843	0.041657	NaN	-4.36524	7.49021e-05						MMF - Iso	-0.116105	0.0149205	NaN	-7.78159	6.60583e-14					MMF - Iso	100.207	20.0036	NaN	5.00944	3.25698e-06
MMF - Keta/Xyl	0.223606	0.0457551	NaN	4.88702	6.0996e-06						MMF - Keta/Xyl	0.000957006	0.0164018	NaN	0.0583476	0.999929					MMF - Keta/Xyl	172.386	21.9915	NaN	7.83874	8.67084e-14
Iso - Keta/Xyl	0.405449	0.0417916	NaN	9.70167	4.77396e-14						Iso - Keta/Xyl	0.117062	0.0149766	NaN	7.81636	5.57332e-14					Iso - Keta/Xyl	72.1791	20.0653	NaN	3.59721	0.00182722

## Sheet: Figure 4
Panel B: Log of n° of transients											Panel B: Amplitude										Panel B: Transient decay									Panel C: Log of n° of transients											Panel C: Amplitude
			Model											Model										Model									Model											Model
Sum Sq	Mean Sq	NumDF	DenDF	F value	Pr(>F)						Sum Sq	Mean Sq	NumDF	DenDF	F value	Pr(>F)					Sum Sq	Mean Sq	NumDF	DenDF	F value	Pr(>F)				Sum Sq	Mean Sq	NumDF	DenDF	F value	Pr(>F)						Sum Sq	Mean Sq	NumDF	DenDF	F value	Pr(>F)
62.8312	20.9437	3	1100.52	68.8005	8.84197e-41		condition				9.37191	3.12397	3	1134.48	102.614	8.96217e-59		condition			5.25503e+06	1.75168e+06	3	1218.24	65.7098	2.20285e-39		condition		4.78526	4.78526	1	2961.57	16.37	5.3435e-05		condition				0.823635	0.823635	1	3223.44	27.2175	1.93292e-07		condition
			Means											Means										Means									Means											Means
condition	emmean	SE	df	lower.CL	upper.CL						condition	emmean	SE	df	lower.CL	upper.CL					condition	emmean	SE	df	lower.CL	upper.CL				condition	emmean	SE	df	asymp.LCL	asymp.UCL						condition	emmean	SE	df	asymp.LCL	asymp.UCL
Awake	0.977418	0.102443	11.9783	0.75417	1.20067						Awake	2.55982	0.0225856	13.3306	2.51115	2.6085					Awake	418.343	47.6434	10.5191	312.893	523.794				Awake	0.74245	0.117431	NaN	0.512289	0.972612						Awake	2.53323	0.0219325	NaN	2.49024	2.57622
MMF	0.695968	0.102443	11.9783	0.47272	0.919217						MMF	2.43491	0.0225856	13.3306	2.38624	2.48358					MMF	394.147	47.6434	10.5191	288.697	499.597				Iso	0.672303	0.117431	NaN	0.442142	0.902465						Iso	2.56233	0.0219325	NaN	2.51934	2.60532
Iso	0.979202	0.102443	11.9783	0.755954	1.20245						Iso	2.61964	0.0225856	13.3306	2.57097	2.66831					Iso	428.372	47.6434	10.5191	322.922	533.822
Keta/Xyl/Xyl	0.4762	0.102443	11.9783	0.252951	0.699448						Keta/Xyl/Xyl	2.42992	0.0225856	13.3306	2.38125	2.47859					Keta/Xyl/Xyl	275.695	47.6434	10.5191	170.245	381.145
			Contrasts											Contrasts										Contrasts									Contrasts											Contrasts
contrast	estimate	SE	df	t.ratio	p.value						contrast	estimate	SE	df	t.ratio	p.value					contrast	estimate	SE	df	t.ratio	p.value				contrast	estimate	SE	df	z.ratio	p.value						contrast	estimate	SE	df	z.ratio	p.value
Awake - MMF	0.28145	0.0415297	1127.46	6.77708	1.18227e-10						Awake - MMF	0.124912	0.0131334	1146.47	9.51102	5.30354e-13					Awake - MMF	24.1963	12.2897	1171.34	1.96883	0.200434				Awake - Iso	0.0701468	0.0173374	NaN	4.04599	5.21033e-05						Awake - Iso	-0.029102	0.00557825	NaN	-5.21704	1.81804e-07
Awake - Iso	-0.001784	0.0415297	1127.46	-0.0429571	0.999972						Awake - Iso	-0.0598139	0.0131334	1146.47	-4.55432	3.44318e-05					Awake - Iso	-10.0284	12.2897	1171.34	-0.815999	0.846933
Awake - Keta/Xyl/Xyl	0.501219	0.0415297	1127.46	12.0689	0						Awake - Keta/Xyl/Xyl	0.129904	0.0131334	1146.47	9.89105	5.31908e-13					Awake - Keta/Xyl/Xyl	142.649	12.2897	1171.34	11.6072	5.88418e-13
MMF - Iso	-0.283234	0.0415297	1127.46	-6.82003	8.87665e-11						MMF - Iso	-0.184726	0.0131334	1146.47	-14.0653	4.93716e-13					MMF - Iso	-34.2246	12.2897	1171.34	-2.78483	0.027846
MMF - Keta/Xyl/Xyl	0.219769	0.0415297	1127.46	5.29184	8.69252e-07						MMF - Keta/Xyl/Xyl	0.00499109	0.0131334	1146.47	0.380029	0.981311					MMF - Keta/Xyl/Xyl	118.452	12.2897	1171.34	9.63837	6.255e-13
Iso - Keta/Xyl/Xyl	0.503003	0.0415297	1127.46	12.1119	0						Iso - Keta/Xyl/Xyl	0.189717	0.0131334	1146.47	14.4454	4.93716e-13					Iso - Keta/Xyl/Xyl	152.677	12.2897	1171.34	12.4232	5.87308e-13

## Sheet: Figure 5
Panel B: Correlation 1st quartile										Panel B: Correlation 4th quartile										Panel D: Population coupling 4th quartile									Panel E: Spike-Time Tiling Coefficient 1000ms
			Model										Model										Model									Model
Sum Sq	Mean Sq	NumDF	DenDF	F value	Pr(>F)					Sum Sq	Mean Sq	NumDF	DenDF	F value	Pr(>F)					Sum Sq	Mean Sq	NumDF	DenDF	F value	Pr(>F)				Sum Sq	Mean Sq	NumDF	DenDF	F value	Pr(>F)
0.825278	0.275093	3	178.324	33.5344	3.08763e-17		condition			1.60667	0.535555	3	178.639	110.807	1.45765e-40		condition			1.74994	0.583314	3	178.991	58.1487	2.72311e-26		condition		5496.61	1832.2	3	82734.4	45518.1	0		condition
			Means										Means										Means									Means
condition	emmean	SE	df	lower.CL	upper.CL					condition	emmean	SE	df	lower.CL	upper.CL					condition	emmean	SE	df	lower.CL	upper.CL				condition	emmean	SE	df	asymp.LCL	asymp.UCL
Awake	0.403088	0.0147025	81.9318	0.373839	0.432336					Awake	0.395669	0.0168665	13.7695	0.359438	0.431901					Awake	0.345116	0.0674013	6.57255	0.183612	0.506621				Awake	0.827471	0.0294569	NaN	0.769736	0.885205
MMF	0.276482	0.0129351	55.1097	0.25056	0.302403					MMF	0.191011	0.0159901	11.1678	0.155881	0.22614					Iso	0.215351	0.0670416	6.43323	0.0539472	0.376755				Iso	0.497979	0.029513	NaN	0.440135	0.555824
Iso	0.276719	0.0132252	55.5733	0.250221	0.303217					Iso	0.367409	0.0161576	11.5803	0.332063	0.402756					Keta/Xyl	0.130451	0.0669963	6.41606	-0.0309407	0.291842				Keta/Xyl	0.317499	0.0295023	NaN	0.259675	0.375322
Keta/Xyl	0.210891	0.0130757	55.5334	0.184692	0.237089					Keta/Xyl	0.201153	0.016069	11.3639	0.165923	0.236383					MMF	0.0799307	0.0669563	6.40091	-0.0814499	0.241311				MMF	0.178785	0.0295077	NaN	0.120951	0.23662
			Contrasts										Contrasts										Contrasts									Contrasts
contrast	estimate	SE	df	t.ratio	p.value					contrast	estimate	SE	df	t.ratio	p.value					contrast	estimate	SE	df	t.ratio	p.value				contrast	estimate	SE	df	z.ratio	p.value
Awake - MMF	0.126606	0.0192827	180.191	6.56578	3.20484e-09					Awake - MMF	0.204659	0.0148118	179.213	13.8173	0					Awake - Iso	0.129765	0.0215253	179.015	6.02849	5.5243e-08				Awake - Iso	0.329491	0.0022459	NaN	146.708	0
Awake - Iso	0.126369	0.0194538	180.195	6.49584	4.67403e-09					Awake - Iso	0.0282603	0.0149402	179.176	1.89156	0.235326					Awake - Keta/Xyl	0.214666	0.0214258	179.013	10.019	0				Awake - Keta/Xyl	0.509972	0.0020634	NaN	247.151	0
Awake - Keta/Xyl	0.192197	0.0193651	180.092	9.9249	0					Awake - Keta/Xyl	0.194517	0.0148712	179.158	13.0801	0					Awake - MMF	0.265186	0.0213409	179.02	12.4261	3.24185e-14				Awake - MMF	0.648685	0.0021466	NaN	302.192	0
MMF - Iso	-0.000237348	0.0181248	179.839	-0.0130952	0.999999					MMF - Iso	-0.176399	0.0139227	179.183	-12.6699	0					Iso - Keta/Xyl	0.0849005	0.0201397	179.005	4.21559	0.000229521				Iso - Keta/Xyl	0.180481	0.00277058	NaN	65.1419	0
MMF - Keta/Xyl	0.065591	0.018027	179.472	3.63848	0.00201607					MMF - Keta/Xyl	-0.0101422	0.0138397	179.054	-0.73283	0.883783					Iso - MMF	0.13542	0.0200599	179.018	6.75081	1.18482e-09				Iso - MMF	0.319194	0.00291838	NaN	109.374	0
Iso - Keta/Xyl	0.0658283	0.0182084	179.48	3.61528	0.00218789					Iso - Keta/Xyl	0.166256	0.0139791	179.057	11.8932	8.77076e-15					Keta/Xyl - MMF	0.0505198	0.0199389	179.004	2.53374	0.0581935				Keta/Xyl - MMF	0.138713	0.00269835	NaN	51.4068	0

## Sheet: Figure 6
Panel A: Number of PCA clusters											Panel A: Power law slope of explained variance										Panel B: Number of tSNE clusters										Panel C: Number of affinity propagation clusters									Panel D: Number of communities over gamma
			Model											Model										Model										Model									Model
Sum Sq	Mean Sq	NumDF	DenDF	F value	Pr(>F)						Sum Sq	Mean Sq	NumDF	DenDF	F value	Pr(>F)					Sum Sq	Mean Sq	NumDF	DenDF	F value	Pr(>F)					Sum Sq	Mean Sq	NumDF	DenDF	F value	Pr(>F)				Sum Sq	Mean Sq	NumDF	DenDF	F value	Pr(>F)
176842	58947.2	3	178.997	29.1383	2.16728e-15		condition				44.2052	14.7351	3	179.002	34.11	1.7385e-17		condition			60436.6	20145.5	3	178.96	20.9644	1.09825e-11		condition			54265.3	18088.4	3	179.011	22.8194	1.47601e-12		condition		34666.5	11555.5	3	5544.27	280.281	2.16491e-169		condition
																																								294612	10159	29	5543.98	246.409	0		gamma
																																								21155.6	243.167	87	5543.98	5.89807	2.81791e-58		condition:gamma
			Means											Means										Means										Means									Means
condition	emmean	SE	df	lower.CL	upper.CL						condition	emmean	SE	df	lower.CL	upper.CL					condition	emmean	SE	df	lower.CL	upper.CL					condition	emmean	SE	df	lower.CL	upper.CL				condition	gamma	emmean	SE	df	asymp.LCL	asymp.UCL
Awake	199.156	67.9533	6.10757	33.5875	364.724						Awake	-3.03173	0.322912	7.14323	-3.7922	-2.27126					Awake	64.7359	10.998	8.50021	39.6318	89.84					Awake	144.049	20.4809	6.48512	94.8293	193.269				Awake	0.1	2.41245	1.34843	NaN	-0.23042	5.05533
Iso	248.543	67.8815	6.0818	82.9832	414.103						Iso	-3.68478	0.31967	6.86015	-4.44381	-2.92575					Iso	88.1629	10.7851	7.85859	63.2144	113.111					Iso	178.181	20.3874	6.36741	128.985	227.378				Isoflurane	0.1	2.85995	1.26613	NaN	0.378388	5.34152
Keta/Xyl	286.154	67.8725	6.07857	120.595	451.713						Keta/Xyl	-4.44031	0.319261	6.82596	-5.19916	-3.68146					Keta/Xyl	114.949	10.7582	7.78455	90.0201	139.877					Keta/Xyl	193.152	20.3756	6.35286	143.958	242.346				Keta/Xyl	0.1	2.43718	1.25936	NaN	-0.0311223	4.90547
MMF	265.839	67.8645	6.07572	100.281	431.397						MMF	-3.85378	0.318901	6.79575	-4.61248	-3.09508					MMF	102.41	10.7345	7.71882	77.4979	127.321					MMF	171.418	20.3652	6.34002	122.227	220.609				MMF	0.1	2.72705	1.25285	NaN	0.271522	5.18259
																																								Awake	0.2	2.43809	1.34843	NaN	-0.204779	5.08097
																																								Isoflurane	0.2	2.87016	1.26613	NaN	0.388592	5.35172
			Contrasts											Contrasts										Contrasts										Contrasts						Keta/Xyl	0.2	2.43718	1.25936	NaN	-0.0311223	4.90547
																																								MMF	0.2	2.91333	1.25285	NaN	0.457796	5.36886
contrast	estimate	SE	df	t.ratio	p.value						contrast	estimate	SE	df	t.ratio	p.value					contrast	estimate	SE	df	t.ratio	p.value					contrast	estimate	SE	df	t.ratio	p.value				Awake	0.3	2.46374	1.34843	NaN	-0.179138	5.10661
Awake - Iso	-49.3874	9.66653	179.003	-5.10911	4.90025e-06						Awake - Iso	0.653052	0.141254	179.03	4.62324	4.24857e-05					Awake - Iso	-23.427	6.66205	179.063	-3.51648	0.00308563					Awake - Iso	-34.132	6.05086	179.013	-5.64085	3.88521e-07				Isoflurane	0.3	2.83955	1.26613	NaN	0.35798	5.32111
Awake - Keta/Xyl	-86.9981	9.62181	179.003	-9.04176	8.10463e-15						Awake - Keta/Xyl	1.40858	0.140601	179.026	10.0183	7.63833e-14					Awake - Keta/Xyl	-50.2128	6.63125	179.056	-7.57215	1.13052e-11					Awake - Keta/Xyl	-49.1026	6.02287	179.011	-8.15269	3.86247e-13				Keta/Xyl	0.3	2.51718	1.25936	NaN	0.0488777	4.98547
Awake - MMF	-66.6829	9.58373	179.004	-6.95793	3.76417e-10						Awake - MMF	0.822052	0.140044	179.038	5.86996	1.23871e-07					Awake - MMF	-37.6737	6.60493	179.079	-5.70388	2.84413e-07					Awake - MMF	-27.3685	5.99903	179.017	-4.56215	5.51213e-05				MMF	0.3	3.16823	1.25285	NaN	0.712698	5.62376
Iso - Keta/Xyl	-37.6107	9.04422	179.001	-4.15854	0.000287832						Iso - Keta/Xyl	0.755531	0.132162	179.009	5.71673	2.66972e-07					Iso - Keta/Xyl	-26.7858	6.23327	179.02	-4.29723	0.000165299					Iso - Keta/Xyl	-14.9706	5.66134	179.004	-2.64435	0.0437826				Awake	0.4	2.5663	1.34843	NaN	-0.0765735	5.20917
Iso - MMF	-17.2955	9.00842	179.003	-1.91993	0.223367						Iso - MMF	0.169	0.131637	179.035	1.28383	0.574414					Iso - MMF	-14.2467	6.20844	179.071	-2.29473	0.103087					Iso - MMF	6.76357	5.63891	179.015	1.19945	0.627994				Isoflurane	0.4	2.88036	1.26613	NaN	0.398796	5.36193
Keta/Xyl - MMF	20.3152	8.95404	179.001	2.26883	0.109284						Keta/Xyl - MMF	-0.586531	0.130844	179.009	-4.48268	7.70352e-05					Keta/Xyl - MMF	12.5391	6.17112	179.019	2.0319	0.180199					Keta/Xyl - MMF	21.7341	5.60489	179.004	3.87771	0.000845925				Keta/Xyl	0.4	2.58718	1.25936	NaN	0.118878	5.05547
																																								MMF	0.4	3.32509	1.25285	NaN	0.869561	5.78063
																																								Awake	0.5	2.70732	1.34843	NaN	0.0644521	5.3502
																																								Isoflurane	0.5	2.92118	1.26613	NaN	0.439612	5.40274
																																								Keta/Xyl	0.5	2.67718	1.25936	NaN	0.208878	5.14547
																																								MMF	0.5	3.5898	1.25285	NaN	1.13427	6.04533
																																								Awake	0.6	2.87399	1.34843	NaN	0.231119	5.51686
																																								Isoflurane	0.6	2.90077	1.26613	NaN	0.419204	5.38234
																																								Keta/Xyl	0.6	2.89718	1.25936	NaN	0.428878	5.36547
																																								MMF	0.6	3.94274	1.25285	NaN	1.48721	6.39827
																																								Awake	0.7	3.0022	1.34843	NaN	0.359324	5.64507
																																								Isoflurane	0.7	3.10485	1.26613	NaN	0.623286	5.58642
																																								Keta/Xyl	0.7	3.31718	1.25936	NaN	0.848878	5.78547
																																								MMF	0.7	4.50156	1.25285	NaN	2.04603	6.9571
																																								Awake	0.8	3.24579	1.34843	NaN	0.602914	5.88866
																																								Isoflurane	0.8	3.25791	1.26613	NaN	0.776347	5.73948
																																								Keta/Xyl	0.8	3.98718	1.25936	NaN	1.51888	6.45547
																																								MMF	0.8	5.05058	1.25285	NaN	2.59505	7.50612
																																								Awake	0.9	3.55348	1.34843	NaN	0.910606	6.19635
																																								Isoflurane	0.9	3.58444	1.26613	NaN	1.10288	6.06601
																																								Keta/Xyl	0.9	4.99718	1.25936	NaN	2.52888	7.46547
																																								MMF	0.9	5.97215	1.25285	NaN	3.51662	8.42769
																																								Awake	1	4.22015	1.34843	NaN	1.57727	6.86302
																																								Isoflurane	1	4.07424	1.26613	NaN	1.59267	6.55581
																																								Keta/Xyl	1	6.31718	1.25936	NaN	3.84888	8.78547
																																								MMF	1	7.06039	1.25285	NaN	4.60485	9.51592
																																								Awake	1.1	5.23297	1.34843	NaN	2.59009	7.87584
																																								Isoflurane	1.1	5.10485	1.26613	NaN	2.62329	7.58642
																																								Keta/Xyl	1.1	7.85718	1.25936	NaN	5.38888	10.3255
																																								MMF	1.1	8.43294	1.25285	NaN	5.9774	10.8885
																																								Awake	1.2	6.20732	1.34843	NaN	3.56445	8.8502
																																								Isoflurane	1.2	6.76812	1.26613	NaN	4.28655	9.24968
																																								Keta/Xyl	1.2	9.45718	1.25936	NaN	6.98888	11.9255
																																								MMF	1.2	10.0898	1.25285	NaN	7.63427	12.5453
																																								Awake	1.3	7.10476	1.34843	NaN	4.46189	9.74763
																																								Isoflurane	1.3	9.05383	1.26613	NaN	6.57227	11.5354
																																								Keta/Xyl	1.3	11.4072	1.25936	NaN	8.93888	13.8755
																																								MMF	1.3	11.9427	1.25285	NaN	9.48721	14.3983
																																								Awake	1.4	7.1304	1.34843	NaN	4.48753	9.77327
																																								Isoflurane	1.4	11.3804	1.26613	NaN	8.8988	13.8619
																																								Keta/Xyl	1.4	13.4272	1.25936	NaN	10.9589	15.8955
																																								MMF	1.4	13.2467	1.25285	NaN	10.7911	15.7022
																																								Awake	1.5	7.98938	1.34843	NaN	5.3465	10.6322
																																								Isoflurane	1.5	12.2579	1.26613	NaN	9.77635	14.7395
																																								Keta/Xyl	1.5	15.5572	1.25936	NaN	13.0889	18.0255
																																								MMF	1.5	14.9035	1.25285	NaN	12.448	17.3591
																																								Awake	1.6	8.89963	1.34843	NaN	6.25676	11.5425
																																								Isoflurane	1.6	12.462	1.26613	NaN	9.98043	14.9436
																																								Keta/Xyl	1.6	17.6972	1.25936	NaN	15.2289	20.1655
																																								MMF	1.6	16.2467	1.25285	NaN	13.7911	18.7022
																																								Awake	1.7	10.0663	1.34843	NaN	7.42343	12.7092
																																								Isoflurane	1.7	12.9008	1.26613	NaN	10.4192	15.3823
																																								Keta/Xyl	1.7	19.6872	1.25936	NaN	17.2189	22.1555
																																								MMF	1.7	17.7271	1.25285	NaN	15.2715	20.1826
																																								Awake	1.8	10.9766	1.34843	NaN	8.33368	13.6194
																																								Isoflurane	1.8	14.1049	1.26613	NaN	11.6233	16.5864
																																								Keta/Xyl	1.8	21.8072	1.25936	NaN	19.3389	24.2755
																																								MMF	1.8	19.129	1.25285	NaN	16.6735	21.5845
																																								Awake	1.9	11.9509	1.34843	NaN	9.30804	14.5938
																																								Isoflurane	1.9	15.4314	1.26613	NaN	12.9498	17.9129
																																								Keta/Xyl	1.9	23.3872	1.25936	NaN	20.9189	25.8555
																																								MMF	1.9	19.1486	1.25285	NaN	16.6931	21.6042
																																								Awake	2	12.8099	1.34843	NaN	10.167	15.4528
																																								Isoflurane	2	16.5946	1.26613	NaN	14.1131	19.0762
																																								Keta/Xyl	2	25.4472	1.25936	NaN	22.9789	27.9155
																																								MMF	2	17.9427	1.25285	NaN	15.4872	20.3983
																																								Awake	2.1	12.9637	1.34843	NaN	10.3209	15.6066
																																								Isoflurane	2.1	17.1559	1.26613	NaN	14.6743	19.6374
																																								Keta/Xyl	2.1	25.8772	1.25936	NaN	23.4089	28.3455
																																								MMF	2.1	18.3643	1.25285	NaN	15.9088	20.8198
																																								Awake	2.2	13.3612	1.34843	NaN	10.7183	16.004
																																								Isoflurane	2.2	17.7681	1.26613	NaN	15.2866	20.2497
																																								Keta/Xyl	2.2	24.1572	1.25936	NaN	21.6889	26.6255
																																								MMF	2.2	19.1682	1.25285	NaN	16.7127	21.6238
																																								Awake	2.3	13.5407	1.34843	NaN	10.8978	16.1835
																																								Isoflurane	2.3	18.4926	1.26613	NaN	16.011	20.9742
																																								Keta/Xyl	2.3	24.9072	1.25936	NaN	22.4389	27.3755
																																								MMF	2.3	20.0604	1.25285	NaN	17.6049	22.5159
																																								Awake	2.4	14.0919	1.34843	NaN	11.4491	16.7348
																																								Isoflurane	2.4	18.5028	1.26613	NaN	16.0212	20.9844
																																								Keta/Xyl	2.4	26.1972	1.25936	NaN	23.7289	28.6655
																																								MMF	2.4	20.9918	1.25285	NaN	18.5362	23.4473
																																								Awake	2.5	15.0791	1.34843	NaN	12.4362	17.722
																																								Isoflurane	2.5	19.3395	1.26613	NaN	16.858	21.8211
																																								Keta/Xyl	2.5	26.7672	1.25936	NaN	24.2989	29.2355
																																								MMF	2.5	21.5016	1.25285	NaN	19.046	23.9571
																																								Awake	2.6	14.5278	1.34843	NaN	11.885	17.1707
																																								Isoflurane	2.6	19.36	1.26613	NaN	16.8784	21.8415
																																								Keta/Xyl	2.6	27.0272	1.25936	NaN	24.5589	29.4955
																																								MMF	2.6	21.9623	1.25285	NaN	19.5068	24.4179
																																								Awake	2.7	13.5278	1.34843	NaN	10.885	16.1707
																																								Isoflurane	2.7	20.1253	1.26613	NaN	17.6437	22.6068
																																								Keta/Xyl	2.7	26.4672	1.25936	NaN	23.9989	28.9355
																																								MMF	2.7	22.3251	1.25285	NaN	19.8696	24.7806
																																								Awake	2.8	14.0663	1.34843	NaN	11.4234	16.7092
																																								Isoflurane	2.8	20.0028	1.26613	NaN	17.5212	22.4844
																																								Keta/Xyl	2.8	27.3772	1.25936	NaN	24.9089	29.8455
																																								MMF	2.8	22.9623	1.25285	NaN	20.5068	25.4179
																																								Awake	2.9	14.1432	1.34843	NaN	11.5003	16.7861
																																								Isoflurane	2.9	20.2681	1.26613	NaN	17.7866	22.7497
																																								Keta/Xyl	2.9	26.9972	1.25936	NaN	24.5289	29.4655
																																								MMF	2.9	23.5114	1.25285	NaN	21.0558	25.9669
																																								Awake	3	14.5407	1.34843	NaN	11.8978	17.1835
																																								Isoflurane	3	19.3804	1.26613	NaN	16.8988	21.8619
																																								Keta/Xyl	3	27.5372	1.25936	NaN	25.0689	30.0055
																																								MMF	3	24.3643	1.25285	NaN	21.9088	26.8198
																																											Contrasts
																																								contrast	gamma	estimate	SE	df	z.ratio	p.value
																																								Awake - Isoflurane	0.1	-0.447501	1.37794	NaN	-0.324761	0.988173
																																								Awake - Keta/Xyl	0.1	-0.0247224	1.37181	NaN	-0.0180217	0.999998
																																								Awake - MMF	0.1	-0.314602	1.36592	NaN	-0.230322	0.995698
																																								Isoflurane - Keta/Xyl	0.1	0.422778	1.29073	NaN	0.327549	0.987873
																																								Isoflurane - MMF	0.1	0.132899	1.28449	NaN	0.103464	0.999604
																																								Keta/Xyl - MMF	0.1	-0.28988	1.27789	NaN	-0.226843	0.995887
																																								Awake - Isoflurane	0.2	-0.432064	1.37794	NaN	-0.313558	0.989326
																																								Awake - Keta/Xyl	0.2	0.000918664	1.37181	NaN	0.000669672	1
																																								Awake - MMF	0.2	-0.475235	1.36592	NaN	-0.347923	0.985541
																																								Isoflurane - Keta/Xyl	0.2	0.432982	1.29073	NaN	0.335455	0.986999
																																								Isoflurane - MMF	0.2	-0.0431716	1.28449	NaN	-0.0336098	0.999986
																																								Keta/Xyl - MMF	0.2	-0.476154	1.27789	NaN	-0.37261	0.982356
																																								Awake - Isoflurane	0.3	-0.375811	1.37794	NaN	-0.272734	0.992913
																																								Awake - Keta/Xyl	0.3	-0.0534403	1.37181	NaN	-0.038956	0.999979
																																								Awake - MMF	0.3	-0.704496	1.36592	NaN	-0.515767	0.955352
																																								Isoflurane - Keta/Xyl	0.3	0.32237	1.29073	NaN	0.249757	0.994533
																																								Isoflurane - MMF	0.3	-0.328686	1.28449	NaN	-0.255887	0.994128
																																								Keta/Xyl - MMF	0.3	-0.651056	1.27789	NaN	-0.509479	0.956863
																																								Awake - Isoflurane	0.4	-0.314063	1.37794	NaN	-0.227922	0.995829
																																								Awake - Keta/Xyl	0.4	-0.0208762	1.37181	NaN	-0.015218	0.999999
																																								Awake - MMF	0.4	-0.758795	1.36592	NaN	-0.555519	0.945075
																																								Isoflurane - Keta/Xyl	0.4	0.293187	1.29073	NaN	0.227147	0.995871
																																								Isoflurane - MMF	0.4	-0.444732	1.28449	NaN	-0.346232	0.985745
																																								Keta/Xyl - MMF	0.4	-0.737919	1.27789	NaN	-0.577452	0.938867
																																								Awake - Isoflurane	0.5	-0.213853	1.37794	NaN	-0.155198	0.998669
																																								Awake - Keta/Xyl	0.5	0.0301494	1.37181	NaN	0.0219778	0.999996
																																								Awake - MMF	0.5	-0.882475	1.36592	NaN	-0.646066	0.916957
																																								Isoflurane - Keta/Xyl	0.5	0.244003	1.29073	NaN	0.189042	0.997606
																																								Isoflurane - MMF	0.5	-0.668622	1.28449	NaN	-0.520533	0.954185
																																								Keta/Xyl - MMF	0.5	-0.912625	1.27789	NaN	-0.714167	0.891521
																																								Awake - Isoflurane	0.6	-0.0267786	1.37794	NaN	-0.0194338	0.999997
																																								Awake - Keta/Xyl	0.6	-0.0231839	1.37181	NaN	-0.0169002	0.999998
																																								Awake - MMF	0.6	-1.06875	1.36592	NaN	-0.782439	0.862466
																																								Isoflurane - Keta/Xyl	0.6	0.00359474	1.29073	NaN	0.00278504	1
																																								Isoflurane - MMF	0.6	-1.04197	1.28449	NaN	-0.811192	0.849218
																																								Keta/Xyl - MMF	0.6	-1.04557	1.27789	NaN	-0.818199	0.845903
																																								Awake - Isoflurane	0.7	-0.102655	1.37794	NaN	-0.074499	0.999852
																																								Awake - Keta/Xyl	0.7	-0.314979	1.37181	NaN	-0.229608	0.995737
																																								Awake - MMF	0.7	-1.49937	1.36592	NaN	-1.0977	0.690949
																																								Isoflurane - Keta/Xyl	0.7	-0.212324	1.29073	NaN	-0.164498	0.998417
																																								Isoflurane - MMF	0.7	-1.39671	1.28449	NaN	-1.08736	0.697286
																																								Keta/Xyl - MMF	0.7	-1.18439	1.27789	NaN	-0.926834	0.790468
																																								Awake - Isoflurane	0.8	-0.0121266	1.37794	NaN	-0.00880055	1
																																								Awake - Keta/Xyl	0.8	-0.741389	1.37181	NaN	-0.540445	0.949119
																																								Awake - MMF	0.8	-1.8048	1.36592	NaN	-1.3213	0.549268
																																								Isoflurane - Keta/Xyl	0.8	-0.729262	1.29073	NaN	-0.564998	0.942439
																																								Isoflurane - MMF	0.8	-1.79267	1.28449	NaN	-1.39562	0.502053
																																								Keta/Xyl - MMF	0.8	-1.06341	1.27789	NaN	-0.832162	0.839197
																																								Awake - Isoflurane	0.9	-0.0309649	1.37794	NaN	-0.0224719	0.999996
																																								Awake - Keta/Xyl	0.9	-1.4437	1.37181	NaN	-1.0524	0.718477
																																								Awake - MMF	0.9	-2.41867	1.36592	NaN	-1.77073	0.2875
																																								Isoflurane - Keta/Xyl	0.9	-1.41273	1.29073	NaN	-1.09452	0.692902
																																								Isoflurane - MMF	0.9	-2.38771	1.28449	NaN	-1.85887	0.245979
																																								Keta/Xyl - MMF	0.9	-0.974978	1.27789	NaN	-0.762961	0.871106
																																								Awake - Isoflurane	1	0.145906	1.37794	NaN	0.105887	0.999575
																																								Awake - Keta/Xyl	1	-2.09703	1.37181	NaN	-1.52866	0.420228
																																								Awake - MMF	1	-2.84024	1.36592	NaN	-2.07936	0.159825
																																								Isoflurane - Keta/Xyl	1	-2.24294	1.29073	NaN	-1.73772	0.304052
																																								Isoflurane - MMF	1	-2.98615	1.28449	NaN	-2.32477	0.0924284
																																								Keta/Xyl - MMF	1	-0.743213	1.27789	NaN	-0.581595	0.937651
																																								Awake - Isoflurane	1.1	0.128114	1.37794	NaN	0.0929751	0.999712
																																								Awake - Keta/Xyl	1.1	-2.62421	1.37181	NaN	-1.91295	0.222492
																																								Awake - MMF	1.1	-3.19997	1.36592	NaN	-2.34272	0.0885538
																																								Isoflurane - Keta/Xyl	1.1	-2.75232	1.29073	NaN	-2.13237	0.142848
																																								Isoflurane - MMF	1.1	-3.32809	1.28449	NaN	-2.59097	0.0471583
																																								Keta/Xyl - MMF	1.1	-0.575762	1.27789	NaN	-0.450558	0.969537
																																								Awake - Isoflurane	1.2	-0.560792	1.37794	NaN	-0.406979	0.977237
																																								Awake - Keta/Xyl	1.2	-3.24985	1.37181	NaN	-2.36902	0.083113
																																								Awake - MMF	1.2	-3.88248	1.36592	NaN	-2.84239	0.023207
																																								Isoflurane - Keta/Xyl	1.2	-2.68906	1.29073	NaN	-2.08336	0.158497
																																								Isoflurane - MMF	1.2	-3.32168	1.28449	NaN	-2.58599	0.0477917
																																								Keta/Xyl - MMF	1.2	-0.632625	1.27789	NaN	-0.495055	0.960213
																																								Awake - Isoflurane	1.3	-1.94907	1.37794	NaN	-1.41448	0.490202
																																								Awake - Keta/Xyl	1.3	-4.30241	1.37181	NaN	-3.1363	0.00927449
																																								Awake - MMF	1.3	-4.83798	1.36592	NaN	-3.54192	0.00224672
																																								Isoflurane - Keta/Xyl	1.3	-2.35334	1.29073	NaN	-1.82326	0.262276
																																								Isoflurane - MMF	1.3	-2.88891	1.28449	NaN	-2.24906	0.110266
																																								Keta/Xyl - MMF	1.3	-0.535566	1.27789	NaN	-0.419103	0.975234
																																								Awake - Isoflurane	1.4	-4.24996	1.37794	NaN	-3.08428	0.0109838
																																								Awake - Keta/Xyl	1.4	-6.29677	1.37181	NaN	-4.59012	2.627e-05
																																								Awake - MMF	1.4	-6.11626	1.36592	NaN	-4.47776	4.46222e-05
																																								Isoflurane - Keta/Xyl	1.4	-2.04681	1.29073	NaN	-1.58578	0.386726
																																								Isoflurane - MMF	1.4	-1.8663	1.28449	NaN	-1.45295	0.466251
																																								Keta/Xyl - MMF	1.4	0.180513	1.27789	NaN	0.141259	0.998995
																																								Awake - Isoflurane	1.5	-4.26854	1.37794	NaN	-3.09777	0.0105156
																																								Awake - Keta/Xyl	1.5	-7.5678	1.37181	NaN	-5.51665	2.06876e-07
																																								Awake - MMF	1.5	-6.91415	1.36592	NaN	-5.0619	2.47801e-06
																																								Isoflurane - Keta/Xyl	1.5	-3.29926	1.29073	NaN	-2.55611	0.0517395
																																								Isoflurane - MMF	1.5	-2.64561	1.28449	NaN	-2.05965	0.166498
																																								Keta/Xyl - MMF	1.5	0.65365	1.27789	NaN	0.511508	0.956378
																																								Awake - Isoflurane	1.6	-3.56236	1.37794	NaN	-2.58528	0.047882
																																								Awake - Keta/Xyl	1.6	-8.79754	1.37181	NaN	-6.41308	8.55387e-10
																																								Awake - MMF	1.6	-7.34703	1.36592	NaN	-5.37881	4.48623e-07
																																								Isoflurane - Keta/Xyl	1.6	-5.23518	1.29073	NaN	-4.05597	0.000291335
																																								Isoflurane - MMF	1.6	-3.78467	1.28449	NaN	-2.94643	0.0169547
																																								Keta/Xyl - MMF	1.6	1.45051	1.27789	NaN	1.13509	0.667773
																																								Awake - Isoflurane	1.7	-2.83447	1.37794	NaN	-2.05703	0.1674
																																								Awake - Keta/Xyl	1.7	-9.62088	1.37181	NaN	-7.01326	1.39988e-11
																																								Awake - MMF	1.7	-7.66076	1.36592	NaN	-5.60849	1.22242e-07
																																								Isoflurane - Keta/Xyl	1.7	-6.78641	1.29073	NaN	-5.25779	8.71709e-07
																																								Isoflurane - MMF	1.7	-4.82628	1.28449	NaN	-3.75734	0.000986523
																																								Keta/Xyl - MMF	1.7	1.96012	1.27789	NaN	1.53388	0.41712
																																								Awake - Isoflurane	1.8	-3.1283	1.37794	NaN	-2.27027	0.105019
																																								Awake - Keta/Xyl	1.8	-10.8306	1.37181	NaN	-7.89512	7.4829e-14
																																								Awake - MMF	1.8	-8.15246	1.36592	NaN	-5.96847	1.43572e-08
																																								Isoflurane - Keta/Xyl	1.8	-7.70232	1.29073	NaN	-5.9674	1.44517e-08
																																								Isoflurane - MMF	1.8	-5.02416	1.28449	NaN	-3.9114	0.000531834
																																								Keta/Xyl - MMF	1.8	2.67816	1.27789	NaN	2.09577	0.154419
																																								Awake - Isoflurane	1.9	-3.48047	1.37794	NaN	-2.52585	0.0560142
																																								Awake - Keta/Xyl	1.9	-11.4363	1.37181	NaN	-8.33661	4.31877e-14
																																								Awake - MMF	1.9	-7.19771	1.36592	NaN	-5.26949	8.17989e-07
																																								Isoflurane - Keta/Xyl	1.9	-7.95579	1.29073	NaN	-6.16378	4.25951e-09
																																								Isoflurane - MMF	1.9	-3.71724	1.28449	NaN	-2.89393	0.0198938
																																								Keta/Xyl - MMF	1.9	4.23855	1.27789	NaN	3.31684	0.00504146
																																								Awake - Isoflurane	2	-3.78476	1.37794	NaN	-2.74668	0.0306514
																																								Awake - Keta/Xyl	2	-12.6373	1.37181	NaN	-9.21212	4.4742e-14
																																								Awake - MMF	2	-5.13285	1.36592	NaN	-3.7578	0.000984772
																																								Isoflurane - Keta/Xyl	2	-8.85253	1.29073	NaN	-6.85852	4.17718e-11
																																								Isoflurane - MMF	2	-1.34809	1.28449	NaN	-1.04951	0.720208
																																								Keta/Xyl - MMF	2	7.50443	1.27789	NaN	5.87253	2.57246e-08
																																								Awake - Isoflurane	2.1	-4.19214	1.37794	NaN	-3.04232	0.0125629
																																								Awake - Keta/Xyl	2.1	-12.9134	1.37181	NaN	-9.41342	3.66374e-14
																																								Awake - MMF	2.1	-5.40057	1.36592	NaN	-3.9538	0.00044676
																																								Isoflurane - Keta/Xyl	2.1	-8.7213	1.29073	NaN	-6.75686	8.46294e-11
																																								Isoflurane - MMF	2.1	-1.20844	1.28449	NaN	-0.940789	0.782843
																																								Keta/Xyl - MMF	2.1	7.51287	1.27789	NaN	5.87913	2.47204e-08
																																								Awake - Isoflurane	2.2	-4.40695	1.37794	NaN	-3.19821	0.00755459
																																								Awake - Keta/Xyl	2.2	-10.796	1.37181	NaN	-7.86989	8.00471e-14
																																								Awake - MMF	2.2	-5.80706	1.36592	NaN	-4.25139	0.000124884
																																								Isoflurane - Keta/Xyl	2.2	-6.38906	1.29073	NaN	-4.94994	4.42639e-06
																																								Isoflurane - MMF	2.2	-1.40011	1.28449	NaN	-1.09001	0.695665
																																								Keta/Xyl - MMF	2.2	4.98894	1.27789	NaN	3.90406	0.000548023
																																								Awake - Isoflurane	2.3	-4.95195	1.37794	NaN	-3.59373	0.00185133
																																								Awake - Keta/Xyl	2.3	-11.3665	1.37181	NaN	-8.28577	4.4631e-14
																																								Awake - MMF	2.3	-6.51973	1.36592	NaN	-4.77314	1.07899e-05
																																								Isoflurane - Keta/Xyl	2.3	-6.41457	1.29073	NaN	-4.96971	3.99908e-06
																																								Isoflurane - MMF	2.3	-1.56778	1.28449	NaN	-1.22054	0.613742
																																								Keta/Xyl - MMF	2.3	4.84679	1.27789	NaN	3.79281	0.000857553
																																								Awake - Isoflurane	2.4	-4.41087	1.37794	NaN	-3.20106	0.0074829
																																								Awake - Keta/Xyl	2.4	-12.1052	1.37181	NaN	-8.82427	2.9865e-14
																																								Awake - MMF	2.4	-6.89982	1.36592	NaN	-5.05141	2.61781e-06
																																								Isoflurane - Keta/Xyl	2.4	-7.69436	1.29073	NaN	-5.96123	1.50077e-08
																																								Isoflurane - MMF	2.4	-2.48895	1.28449	NaN	-1.93769	0.21226
																																								Keta/Xyl - MMF	2.4	5.20541	1.27789	NaN	4.07345	0.000270498
																																								Awake - Isoflurane	2.5	-4.26043	1.37794	NaN	-3.09188	0.0107177
																																								Awake - Keta/Xyl	2.5	-11.6881	1.37181	NaN	-8.52016	3.69704e-14
																																								Awake - MMF	2.5	-6.42245	1.36592	NaN	-4.70192	1.53149e-05
																																								Isoflurane - Keta/Xyl	2.5	-7.42763	1.29073	NaN	-5.75458	5.20461e-08
																																								Isoflurane - MMF	2.5	-2.16202	1.28449	NaN	-1.68317	0.332555
																																								Keta/Xyl - MMF	2.5	5.26561	1.27789	NaN	4.12056	0.000221132
																																								Awake - Isoflurane	2.6	-4.83212	1.37794	NaN	-3.50677	0.00255792
																																								Awake - Keta/Xyl	2.6	-12.4993	1.37181	NaN	-9.11156	5.00711e-14
																																								Awake - MMF	2.6	-7.43451	1.36592	NaN	-5.44286	3.13824e-07
																																								Isoflurane - Keta/Xyl	2.6	-7.66722	1.29073	NaN	-5.9402	1.70649e-08
																																								Isoflurane - MMF	2.6	-2.6024	1.28449	NaN	-2.02601	0.178349
																																								Keta/Xyl - MMF	2.6	5.06483	1.27789	NaN	3.96344	0.00042929
																																								Awake - Isoflurane	2.7	-6.59742	1.37794	NaN	-4.78789	1.00288e-05
																																								Awake - Keta/Xyl	2.7	-12.9393	1.37181	NaN	-9.4323	3.59712e-14
																																								Awake - MMF	2.7	-8.79726	1.36592	NaN	-6.44053	7.14156e-10
																																								Isoflurane - Keta/Xyl	2.7	-6.34192	1.29073	NaN	-4.91342	5.33441e-06
																																								Isoflurane - MMF	2.7	-2.19983	1.28449	NaN	-1.71261	0.317
																																								Keta/Xyl - MMF	2.7	4.14208	1.27789	NaN	3.24135	0.00653263
																																								Awake - Isoflurane	2.8	-5.93651	1.37794	NaN	-4.30825	9.6901e-05
																																								Awake - Keta/Xyl	2.8	-13.3109	1.37181	NaN	-9.70314	4.72955e-14
																																								Awake - MMF	2.8	-8.89605	1.36592	NaN	-6.51286	4.42324e-10
																																								Isoflurane - Keta/Xyl	2.8	-7.37436	1.29073	NaN	-5.71331	6.63838e-08
																																								Isoflurane - MMF	2.8	-2.95954	1.28449	NaN	-2.30405	0.0970656
																																								Keta/Xyl - MMF	2.8	4.41483	1.27789	NaN	3.45479	0.00309152
																																								Awake - Isoflurane	2.9	-6.12489	1.37794	NaN	-4.44496	5.19606e-05
																																								Awake - Keta/Xyl	2.9	-12.854	1.37181	NaN	-9.37006	3.85247e-14
																																								Awake - MMF	2.9	-9.36815	1.36592	NaN	-6.85848	4.17834e-11
																																								Isoflurane - Keta/Xyl	2.9	-6.72906	1.29073	NaN	-5.21336	1.10845e-06
																																								Isoflurane - MMF	2.9	-3.24325	1.28449	NaN	-2.52493	0.0561489
																																								Keta/Xyl - MMF	2.9	3.48581	1.27789	NaN	2.72779	0.0323427
																																								Awake - Isoflurane	3	-4.8397	1.37794	NaN	-3.51227	0.00250668
																																								Awake - Keta/Xyl	3	-12.9965	1.37181	NaN	-9.47398	3.45279e-14
																																								Awake - MMF	3	-9.82365	1.36592	NaN	-7.19196	3.86036e-12
																																								Isoflurane - Keta/Xyl	3	-8.15681	1.29073	NaN	-6.31952	1.57371e-09
																																								Isoflurane - MMF	3	-4.98395	1.28449	NaN	-3.88009	0.000604177
																																								Keta/Xyl - MMF	3	3.17287	1.27789	NaN	2.4829	0.0625812
[truncated: 7 more columns]

## Sheet: Figure 7
Panel C: LFP power											Panel D: 1/f slope										Panel F: Firing rate										Panel G: Firing rate modulation vs wake firing rate											Panel H: Spike-Time Tiling Coefficient 1000ms
			Model											Model										Model										Model											Model
Sum Sq	Mean Sq	NumDF	DenDF	F value	Pr(>F)						Sum Sq	Mean Sq	NumDF	DenDF	F value	Pr(>F)					Sum Sq	Mean Sq	NumDF	DenDF	F value	Pr(>F)					Sum Sq	Mean Sq	NumDF	DenDF	F value	Pr(>F)						Sum Sq	Mean Sq	NumDF	DenDF	F value	Pr(>F)
1.71375	0.856875	2	108	6.39257	0.00237768		condition				535.723	267.861	2	6547.21	650.084	2.9592e-258		condition			1.28453	0.642263	2	458	3.32424	0.0368705		condition			0.165853	0.165853	1	225.617	7.71851	0.005926		Firing rate wake on NREM MI				2.31315	1.15658	2	40101	84.0716	3.66854e-37		condition
1.84812	0.369623	5	108	2.75751	0.0219835		frequency																								0.0944974	0.0944974	1	225.758	3.21573	0.0742722		Firing rate wake on REM MI
1.44387	0.144387	10	108	1.07718	0.386105		condition:frequency
																																													Means
			Means											Means										Means										Means
																																										condition	emmean	SE	df	asymp.LCL	asymp.UCL
condition	frequency	emmean	SE	df	lower.CL	upper.CL					condition	emmean	SE	df	lower.CL	upper.CL					condition	emmean	SE	df	lower.CL	upper.CL					condition	trend	SE	df	lower.CL	upper.CL						NREM	0.873977	0.00101445	NaN	0.871989	0.875965
'NREM'	'0,1-0,5 Hz'	-0.084139	0.138587	104.168	-0.358957	0.190679					NREM	-1.83814	0.0733864	NaN	-1.98198	-1.69431					NREM	0.355732	0.030001	680.941	0.296826	0.414638					NREM	-0.0599042	0.0215761	225.422	-0.102	-0.0174						REM	0.888719	0.00101445	NaN	0.886731	0.890707
'REM'	'0,1-0,5 Hz'	-0.226698	0.138587	104.168	-0.501516	0.0481204					REM	-1.5666	0.0791786	NaN	-1.72179	-1.41142					REM	0.34493	0.030001	680.941	0.286024	0.403835					REM	-0.0452036	0.0252356	225.703	-0.0949	0.00452						Wake	0.891174	0.00101445	NaN	0.889186	0.893163
'WAKE'	'0,1-0,5 Hz'	-0.0700071	0.138587	104.168	-0.344825	0.204811					Wake	-1.23534	0.0734142	NaN	-1.37923	-1.09145					Wake	0.441379	0.030001	680.941	0.382474	0.500285
'NREM'	'0,5-1 Hz'	0.37524	0.138587	104.168	0.100422	0.650058
'REM'	'0,5-1 Hz'	0.00128302	0.138587	104.168	-0.273535	0.276101
'WAKE'	'0,5-1 Hz'	-0.0695901	0.138587	104.168	-0.344408	0.205228
'NREM'	'1-4 Hz'	0.544025	0.138587	104.168	0.269207	0.818844
'REM'	'1-4 Hz'	0.09816	0.138587	104.168	-0.176658	0.372978
'WAKE'	'1-4 Hz'	-0.0717295	0.138587	104.168	-0.346548	0.203089
'NREM'	'12-30 Hz'	0.201417	0.138587	104.168	-0.0734016	0.476235
'REM'	'12-30 Hz'	0.0843173	0.138587	104.168	-0.190501	0.359136
'WAKE'	'12-30 Hz'	-0.088309	0.138587	104.168	-0.363127	0.186509
'NREM'	'30-100 Hz'	-0.141884	0.138587	104.168	-0.416702	0.132934
'REM'	'30-100 Hz'	-0.145344	0.138587	104.168	-0.420162	0.129474
'WAKE'	'30-100 Hz'	-0.0810795	0.138587	104.168	-0.355898	0.193739
'NREM'	'4-12 Hz'	0.291078	0.138587	104.168	0.0162593	0.565896
'REM'	'4-12 Hz'	0.160624	0.138587	104.168	-0.114194	0.435443
'WAKE'	'4-12 Hz'	-0.0886485	0.138587	104.168	-0.363467	0.18617
			Contrasts											Contrasts										Contrasts																					Contrasts
contrast	frequency	estimate	SE	df	t.ratio	p.value					contrast	estimate	SE	df	t.ratio	p.value					contrast	estimate	SE	df	t.ratio	p.value																contrast	estimate	SE	df	z.ratio	p.value
'NREM' - 'REM'	'0,1-0,5 Hz'	0.142559	0.195698	105.158	0.728463	0.747196					NREM - REM	-0.27154	0.0345775	NaN	-7.8531	5.68434e-14					NREM - REM	0.0108025	0.0409884	458	0.26355	0.962438																NREM - REM	-0.014742	0.00143464	NaN	-10.2757	3.25295e-14
'NREM' - 'WAKE'	'0,1-0,5 Hz'	-0.0141319	0.195698	105.158	-0.0722128	0.997129					NREM - Wake	-0.602807	0.0167246	NaN	-36.0432	0					NREM - Wake	-0.0856472	0.0409884	458	-2.08955	0.0931064																NREM - Wake	-0.0171975	0.00143464	NaN	-11.9873	0
'REM' - 'WAKE'	'0,1-0,5 Hz'	-0.156691	0.195698	105.158	-0.800676	0.70343					REM - Wake	-0.331267	0.0345158	NaN	-9.59755	2.26485e-14					REM - Wake	-0.0964497	0.0409884	458	-2.3531	0.0497824																REM - Wake	-0.00245548	0.00143464	NaN	-1.71156	0.200798
'NREM' - 'REM'	'0,5-1 Hz'	0.373957	0.195698	105.158	1.91089	0.140637
'NREM' - 'WAKE'	'0,5-1 Hz'	0.44483	0.195698	105.158	2.27304	0.0640953
'REM' - 'WAKE'	'0,5-1 Hz'	0.0708731	0.195698	105.158	0.362155	0.930307
'NREM' - 'REM'	'1-4 Hz'	0.445865	0.195698	105.158	2.27833	0.0633079
'NREM' - 'WAKE'	'1-4 Hz'	0.615755	0.195698	105.158	3.14645	0.00604302
'REM' - 'WAKE'	'1-4 Hz'	0.16989	0.195698	105.158	0.86812	0.661524
'NREM' - 'REM'	'12-30 Hz'	0.117099	0.195698	105.158	0.598368	0.821289
'NREM' - 'WAKE'	'12-30 Hz'	0.289726	0.195698	105.158	1.48047	0.304396
'REM' - 'WAKE'	'12-30 Hz'	0.172626	0.195698	105.158	0.882104	0.652755
'NREM' - 'REM'	'30-100 Hz'	0.00346002	0.195698	105.158	0.0176804	0.999828
'NREM' - 'WAKE'	'30-100 Hz'	-0.0608046	0.195698	105.158	-0.310706	0.948203
'REM' - 'WAKE'	'30-100 Hz'	-0.0642646	0.195698	105.158	-0.328386	0.942324
'NREM' - 'REM'	'4-12 Hz'	0.130453	0.195698	105.158	0.666605	0.783339
'NREM' - 'WAKE'	'4-12 Hz'	0.379726	0.195698	105.158	1.94037	0.132523
'REM' - 'WAKE'	'4-12 Hz'	0.249273	0.195698	105.158	1.27376	0.413115

## Sheet: Figure 8
Panel B: Spine turnover																Panel B: surviving fraction																Panel B: spine density																Panel D: Spine turnover
			Model																Model																Model
Mixed-effects model (REML)	Matching: Stacked															Mixed-effects model (REML)	Matching: Stacked															Mixed-effects model (REML)	Matching: Stacked															Mixed-effects model (REML)	Matching: Stacked
Assume sphericity?	No															Assume sphericity?	No															Assume sphericity?	No															Assume sphericity?	Yes
Alpha	0.05															Alpha	0.05															Alpha	0.05															Alpha	0.05
Fixed effects (type III)	P value	P value summary	Statistically significant (P < 0.05)?	F (DFn	DFd)	Geisser-Greenhouse's epsilon										Fixed effects (type III)	P value	P value summary	Statistically significant (P < 0.05)?	F (DFn	DFd)	Geisser-Greenhouse's epsilon										Fixed effects (type III)	P value	P value summary	Statistically significant (P < 0.05)?	F (DFn	DFd)	Geisser-Greenhouse's epsilon										Fixed effects (type III)	P value
Time	0.8359	ns	No	F (2.925	760.4) = 0.2787	0.9748										Time	<0.0001	****	Yes	F (2.210	574.6) = 1061	0.5525										Time	<0.0001	****	Yes	F (3.551	923.3) = 11.41	0.8878										Time	0.1763
anesthesia	<0.0001	****	Yes	F (3	260) = 41.99											anesthesia	<0.0001	****	Yes	F (3	260) = 15.39											anesthesia	0.8081	ns	No	F (3	260) = 0.3238											anesthesia	0.3886
Time x anesthesia	0.2217	ns	No	F (9	780) = 1.321											Time x anesthesia	<0.0001	****	Yes	F (12	1040) = 9.341											Time x anesthesia	0.002	**	Yes	F (12	1040) = 2.601											Time x anesthesia	0.9296
Random effects	SD	Variance														Random effects	SD	Variance														Random effects	SD	Variance														Random effects	SD
dendrite	0.04442	0.001973														dendrite	0.05888	0.003466														dendrite	0.294	0.08642														dendrite	0.0225
Residual	0.06847	0.004688														Residual	0.05227	0.002732														Residual	0.1071	0.01147														Residual	0.03552
Was the matching effective?																Was the matching effective?																Was the matching effective?																Was the matching effective?
Chi-square	df	108.7	1													Chi-square	df	546.5	1													Chi-square	df	1837	1													Chi-square	df
P value	<0.0001															P value	<0.0001															P value	<0.0001															P value	<0.0001
P value summary	****															P value summary	****															P value summary	****															P value summary	****
Is there significant matching (P < 0.05)?	Yes															Is there significant matching (P < 0.05)?	Yes															Is there significant matching (P < 0.05)?	Yes															Is there significant matching (P < 0.05)?	Yes
Data summary																Data summary																Data summary																Data summary
Number of columns (anesthesia)	4															Number of columns (anesthesia)	4															Number of columns (anesthesia)	4															Number of columns (anesthesia)	4
Number of rows (Time)	4															Number of rows (Time)	5															Number of rows (Time)	5															Number of rows (Time)	5
Number of subjects (dendrite)	264															Number of subjects (dendrite)	264															Number of subjects (dendrite)	264															Number of subjects (dendrite)	146
Number of missing values	0															Number of missing values	0															Number of missing values	0															Number of missing values	0
			Contrasts																Contrasts																Contrasts
Dunnett's multiple comparisons test	Mean Diff.	95.00% CI of diff.	Significant?	Summary	Adjusted P Value	Mean 1	Mean 2	Mean Diff.	SE of diff.	N1	N2	q	DF			Dunnett's multiple comparisons test	Mean Diff.	95.00% CI of diff.	Significant?	Summary	Adjusted P Value	Mean 1	Mean 2	Mean Diff.	SE of diff.	N1	N2	q	DF			Dunnett's multiple comparisons test	Mean Diff.	95.00% CI of diff.	Significant?	Summary	Adjusted P Value	Mean 1	Mean 2	Mean Diff.	SE of diff.	N1	N2	q	DF			Sidak's multiple comparisons test	Predicted (LS) mean diff.
4																0																fentanyl																20
awake vs. fentanyl	-0.01821	-0.05044 to 0.01402	No	ns	0.377	0.2055	0.2237	-0.01821	0.01369	44	71	1.33	104.9			awake vs. fentanyl	0					1	1	0	0	44	71					0 vs. 4	0.001268	-0.03383 to 0.03637	No	ns	0.9999	1.375	1.374	0.001268	0.01405	71	71	0.09024	70			awake 1 vs. fentanyl	-0.004835
awake vs. isoflurane	-0.03757	-0.07280 to -0.002346	Yes	*	0.0339	0.2055	0.243	-0.03757	0.01498	44	76	2.508	115.8			awake vs. isoflurane	0					1	1	0	0	44	76					0 vs. 8	0.02648	-0.02007 to 0.07303	No	ns	0.4229	1.375	1.348	0.02648	0.01863	71	71	1.422	70			awake 1 vs. isoflurane	0.005821
awake vs. ketaxyl	0.07134	0.04319 to 0.09950	Yes	****	<0.0001	0.2055	0.1341	0.07134	0.01191	44	73	5.99	82.04			awake vs. ketaxyl	0					1	1	0	0	44	73					0 vs. 12	0.008028	-0.03695 to 0.05301	No	ns	0.9763	1.375	1.367	0.008028	0.018	71	71	0.446	70			awake 1 vs. ketaxyl	8.547e-05
																																0 vs. 16	-0.01155	-0.05735 to 0.03425	No	ns	0.9225	1.375	1.386	-0.01155	0.01833	71	71	0.6301	70
8																4																																30
awake vs. fentanyl	-0.03399	-0.06921 to 0.001223	No	ns	0.0607	0.1973	0.2313	-0.03399	0.01495	44	71	2.273	102.2			awake vs. fentanyl	0.02266	-0.001052 to 0.04637	No	ns	0.064	0.9077	0.8851	0.02266	0.01005	44	71	2.253	94.12			isoflurane																awake 1 vs. fentanyl	-0.01797
awake vs. isoflurane	-0.0497	-0.08637 to -0.01303	Yes	**	0.005	0.1973	0.247	-0.0497	0.01559	44	76	3.189	109.8			awake vs. isoflurane	0.01839	-0.01329 to 0.05006	No	ns	0.357	0.9077	0.8893	0.01839	0.01347	44	76	1.364	117.5			0 vs. 4	-0.04566	-0.08966 to -0.001658	Yes	*	0.0396	1.317	1.363	-0.04566	0.01764	76	76	2.589	75			awake 1 vs. isoflurane	-0.004917
awake vs. ketaxyl	0.04645	0.01361 to 0.07929	Yes	**	0.0033	0.1973	0.1508	0.04645	0.01392	44	73	3.337	91.12			awake vs. ketaxyl	-0.03214	-0.05436 to -0.009915	Yes	**	0.0027	0.9077	0.9399	-0.03214	0.0094	44	73	3.419	81.5			0 vs. 8	-0.05618	-0.1046 to -0.007773	Yes	*	0.0176	1.317	1.373	-0.05618	0.0194	76	76	2.896	75			awake 1 vs. ketaxyl	-0.004594
																																0 vs. 12	-0.06	-0.1149 to -0.005074	Yes	*	0.0279	1.317	1.377	-0.06	0.02201	76	76	2.725	75
12																8																0 vs. 16	-0.08868	-0.1465 to -0.03090	Yes	**	0.001	1.317	1.406	-0.08868	0.02316	76	76	3.829	75			40
awake vs. fentanyl	-0.05217	-0.09321 to -0.01113	Yes	**	0.0093	0.1861	0.2383	-0.05217	0.01736	44	71	3.006	80.25			awake vs. fentanyl	0.03117	-0.004544 to 0.06687	No	ns	0.099	0.8345	0.8034	0.03117	0.01515	44	71	2.057	96.14																			awake 1 vs. fentanyl	0.001703
awake vs. isoflurane	-0.05518	-0.09762 to -0.01274	Yes	**	0.0076	0.1861	0.2413	-0.05518	0.01798	44	76	3.069	88.26			awake vs. isoflurane	0.01336	-0.02610 to 0.05282	No	ns	0.7334	0.8345	0.8212	0.01336	0.01678	44	76	0.7964	112			ketaxyl																awake 1 vs. isoflurane	0.005333
awake vs. ketaxyl	0.0434	0.005097 to 0.08170	Yes	*	0.023	0.1861	0.1427	0.0434	0.01612	44	73	2.691	64.74			awake vs. ketaxyl	-0.04271	-0.07564 to -0.009788	Yes	**	0.0078	0.8345	0.8773	-0.04271	0.01393	44	73	3.067	80.46			0 vs. 4	-0.02288	-0.05789 to 0.01213	No	ns	0.3027	1.365	1.387	-0.02288	0.01402	73	73	1.632	72			awake 1 vs. ketaxyl	-0.004487
																																0 vs. 8	-0.02795	-0.06843 to 0.01254	No	ns	0.2579	1.365	1.392	-0.02795	0.01621	73	73	1.724	72
16																12																0 vs. 12	-0.05986	-0.1070 to -0.01272	Yes	**	0.0081	1.365	1.424	-0.05986	0.01888	73	73	3.171	72			50
awake vs. fentanyl	-0.008259	-0.04725 to 0.03074	No	ns	0.9095	0.2027	0.211	-0.008259	0.01649	44	71	0.501	78.7			awake vs. fentanyl	0.05161	0.009904 to 0.09331	Yes	*	0.0116	0.7868	0.7352	0.05161	0.01767	44	71	2.921	89.04			0 vs. 16	-0.1088	-0.1624 to -0.05518	Yes	****	<0.0001	1.365	1.473	-0.1088	0.02146	73	73	5.069	72			awake 1 vs. fentanyl	-0.01053
awake vs. isoflurane	-0.03754	-0.07834 to 0.003273	No	ns	0.0775	0.2027	0.2403	-0.03754	0.01729	44	76	2.171	89.3			awake vs. isoflurane	0.03813	-0.006717 to 0.08299	No	ns	0.111	0.7868	0.7487	0.03813	0.01905	44	76	2.002	103.6																			awake 1 vs. isoflurane	0.005582
awake vs. ketaxyl	0.04615	0.008387 to 0.08392	Yes	*	0.013	0.2027	0.1566	0.04615	0.01594	44	73	2.896	71.64			awake vs. ketaxyl	-0.04346	-0.08278 to -0.004133	Yes	*	0.0271	0.7868	0.8303	-0.04346	0.01662	44	73	2.615	76.8			awake																awake 1 vs. ketaxyl	-0.005214
																																0 vs. 4	-0.04159	-0.09707 to 0.01389	No	ns	0.1915	1.35	1.391	-0.04159	0.02188	44	44	1.901	43
																16																0 vs. 8	-0.003409	-0.06560 to 0.05878	No	ns	0.9998	1.35	1.353	-0.003409	0.02452	44	44	0.139	43			60
																awake vs. fentanyl	0.05622	0.006151 to 0.1063	Yes	*	0.0243	0.7393	0.6831	0.05622	0.02117	44	71	2.656	79.4			0 vs. 12	-0.003409	-0.06309 to 0.05628	No	ns	0.9997	1.35	1.353	-0.003409	0.02354	44	44	0.1448	43			awake 1 vs. fentanyl	-0.01788
																awake vs. isoflurane	0.03774	-0.01418 to 0.08966	No	ns	0.197	0.7393	0.7016	0.03774	0.02199	44	76	1.716	88.05			0 vs. 16	-0.03841	-0.1076 to 0.03080	No	ns	0.4358	1.35	1.388	-0.03841	0.0273	44	44	1.407	43			awake 1 vs. isoflurane	0.001726
																awake vs. ketaxyl	-0.05123	-0.09883 to -0.003626	Yes	*	0.0323	0.7393	0.7905	-0.05123	0.02007	44	73	2.553	68.14																			awake 1 vs. ketaxyl	0.0005769
																12
[truncated: 40 more columns]

## Sheet: Figure 9
Panel C: time in new quadrant																Panel C: distance to new platform
			Model																Model
Mixed-effects model (REML)	Matching: Stacked															Mixed-effects model (REML)	Matching: Stacked
Assume sphericity?	Yes															Assume sphericity?	Yes
Alpha	0.05															Alpha	0.05
Fixed effects (type III)	P value	P value summary	Statistically significant (P < 0.05)?	F (DFn	DFd)											Fixed effects (type III)	P value	P value summary	Statistically significant (P < 0.05)?	F (DFn	DFd)
Time	0.0002	***	Yes	F (1	45) = 16.53											Time	0.0008	***	Yes	F (1	44) = 13.00
anesthesia	0.2659	ns	No	F (3	45) = 1.364											anesthesia	0.2814	ns	No	F (3	44) = 1.315
Time x anesthesia	0.3654	ns	No	F (3	45) = 1.084											Time x anesthesia	0.0829	ns	No	F (3	44) = 2.376
Random effects	SD	Variance														Random effects	SD	Variance
mouse	2.848	8.112														mouse	3.452	11.91
Residual	8.772	76.95														Residual	5.933	35.2
Was the matching effective?																Was the matching effective?
Chi-square	df	0.4111	1													Chi-square	df	2.907	1
P value	0.5214															P value	0.0882
P value summary	ns															P value summary	ns
Is there significant matching (P < 0.05)?	No															Is there significant matching (P < 0.05)?	No
Difference between row means																Difference between row means
Predicted mean of 3	39.94															Predicted mean of 3	40.86
Predicted mean of 4	32.68															Predicted mean of 4	45.26
Difference between predicted means	7.263															Difference between predicted means	-4.405
SE of difference	1.786															SE of difference	1.222
95% CI of difference	3.665 to 10.86															95% CI of difference	-6.868 to -1.943
Data summary																Data summary
Number of columns (anesthesia)	4															Number of columns (anesthesia)	4
Number of rows (Time)	2															Number of rows (Time)	2
Number of subjects (mouse)	49															Number of subjects (mouse)	48
Number of missing values	0															Number of missing values	0
			Contrasts																Contrasts
Sidak's multiple comparisons test	Predicted (LS) mean diff.	95.00% CI of diff.	Significant?	Summary	Predicted (LS) mean 1	Predicted (LS) mean 2	Predicted (LS) mean diff.	SE of diff.	N1	N2	t	DF				Sidak's multiple comparisons test	Predicted (LS) mean diff.	95.00% CI of diff.	Significant?	Summary	Predicted (LS) mean 1	Predicted (LS) mean 2	Predicted (LS) mean diff.	SE of diff.	N1	N2	t	DF
3 - 4																4 - 3
Isoflurane	4.814	-4.477 to 14.11	No	ns	36.6	31.79	4.814	3.581	12	12	1.344	45				Isoflurane	-0.07022	-6.640 to 6.500	No	ns	44.74	44.81	-0.07022	2.53	11	11	0.02776	44
Fentanyl	9.114	0.1874 to 18.04	Yes	*	44.03	34.92	9.114	3.441	13	13	2.649	45				Fentanyl	7.71	1.666 to 13.75	Yes	**	44.44	36.73	7.71	2.327	13	13	3.313	44
Ketaxyl	11.62	1.444 to 21.80	Yes	*	41.32	29.7	11.62	3.923	10	10	2.963	45				Ketaxyl	7.429	0.5387 to 14.32	Yes	*	47.48	40.05	7.429	2.653	10	10	2.8	44
Awake	3.499	-5.103 to 12.10	No	ns	37.81	34.31	3.499	3.316	14	14	1.055	45				Awake	2.552	-3.272 to 8.376	No	ns	44.39	41.84	2.552	2.243	14	14	1.138	44

## Sheet: Figure S1
SAME DATA AS FIGURE 1C,D
Panel C - LFP power
			Model
Sum Sq	Mean Sq	NumDF	DenDF	F value	Pr(>F)
7.209	1.2015	6	174	29.2393	4.55968e-24		condition
6.78296	1.35659	5	174	33.0136	1.33851e-23		frequency
9.73234	0.324411	30	174	7.89477	8.96226e-20		condition:frequency
			Means
condition	frequency	emmean	SE	df	lower.CL	upper.CL
Awake	0,1-0,5 Hz	-0.0133498	0.0597139	158.794	-0.131286	0.104586
Iso	0,1-0,5 Hz	0.524824	0.103356	173.961	0.320831	0.728817
Iso late	0,1-0,5 Hz	-0.231994	0.103356	173.961	-0.435987	-0.0280014
Keta/Xyl	0,1-0,5 Hz	-0.281811	0.103356	173.961	-0.485804	-0.0778183
Keta/Xyl late	0,1-0,5 Hz	-0.0854626	0.103356	173.961	-0.289455	0.11853
MMF	0,1-0,5 Hz	-0.498363	0.103356	173.961	-0.702355	-0.29437
MMF late	0,1-0,5 Hz	-0.465065	0.103356	173.961	-0.669058	-0.261072
Awake	0,5-1 Hz	-0.0103673	0.0597139	158.794	-0.128303	0.107569
Iso	0,5-1 Hz	-0.00353459	0.103356	173.961	-0.207527	0.200458
Iso late	0,5-1 Hz	-0.133092	0.103356	173.961	-0.337084	0.0709012
Keta/Xyl	0,5-1 Hz	0.577892	0.103356	173.961	0.373899	0.781885
Keta/Xyl late	0,5-1 Hz	0.632153	0.103356	173.961	0.42816	0.836145
MMF	0,5-1 Hz	0.0892998	0.103356	173.961	-0.114693	0.293293
MMF late	0,5-1 Hz	-0.285816	0.103356	173.961	-0.489809	-0.0818232
Awake	1-4 Hz	-0.0273779	0.0597139	158.794	-0.145314	0.0905581
Iso	1-4 Hz	-0.325196	0.103356	173.961	-0.529189	-0.121204
Iso late	1-4 Hz	-0.0700927	0.103356	173.961	-0.274085	0.1339
Keta/Xyl	1-4 Hz	0.750047	0.103356	173.961	0.546054	0.954039
Keta/Xyl late	1-4 Hz	0.524416	0.103356	173.961	0.320424	0.728409
MMF	1-4 Hz	-0.211515	0.103356	173.961	-0.415508	-0.00752238
MMF late	1-4 Hz	0.092397	0.103356	173.961	-0.111596	0.29639
Awake	12-30 Hz	-0.0229896	0.0597139	158.794	-0.140926	0.0949463
Iso	12-30 Hz	-0.342102	0.103356	173.961	-0.546095	-0.138109
Iso late	12-30 Hz	-0.0870813	0.103356	173.961	-0.291074	0.116911
Keta/Xyl	12-30 Hz	0.116176	0.103356	173.961	-0.0878171	0.320168
Keta/Xyl late	12-30 Hz	-0.137894	0.103356	173.961	-0.341887	0.0660987
MMF	12-30 Hz	-0.665951	0.103356	173.961	-0.869944	-0.461958
MMF late	12-30 Hz	-0.195241	0.103356	173.961	-0.399234	0.00875129
Awake	30-100 Hz	-0.0189226	0.0597139	158.794	-0.136859	0.0990134
Iso	30-100 Hz	-0.67406	0.103356	173.961	-0.878052	-0.470067
Iso late	30-100 Hz	-0.154502	0.103356	173.961	-0.358494	0.049491
Keta/Xyl	30-100 Hz	-0.103255	0.103356	173.961	-0.307248	0.100738
Keta/Xyl late	30-100 Hz	-0.471622	0.103356	173.961	-0.675615	-0.26763
MMF	30-100 Hz	-0.794102	0.103356	173.961	-0.998095	-0.590109
MMF late	30-100 Hz	-0.393377	0.103356	173.961	-0.59737	-0.189385
Awake	4-12 Hz	-0.0400171	0.0597139	158.794	-0.157953	0.0779189
Iso	4-12 Hz	-0.542395	0.103356	173.961	-0.746388	-0.338402
Iso late	4-12 Hz	-0.325545	0.103356	173.961	-0.529538	-0.121552
Keta/Xyl	4-12 Hz	0.0930942	0.103356	173.961	-0.110899	0.297087
Keta/Xyl late	4-12 Hz	-0.335757	0.103356	173.961	-0.53975	-0.131765
MMF	4-12 Hz	-0.752184	0.103356	173.961	-0.956176	-0.548191
MMF late	4-12 Hz	-0.296134	0.103356	173.961	-0.500127	-0.0921414
			Contrasts
contrast	frequency	estimate	SE	df	t.ratio	p.value
Iso - Awake	0,1-0,5 Hz	0.538174	0.119303	171	4.51096	7.04294e-05
Iso late - Awake	0,1-0,5 Hz	-0.218644	0.119303	171	-1.83267	0.275883
Keta/Xyl - Awake	0,1-0,5 Hz	-0.268461	0.119303	171	-2.25024	0.119189
Keta/Xyl late - Awake	0,1-0,5 Hz	-0.0721127	0.119303	171	-0.604448	0.940669
MMF - Awake	0,1-0,5 Hz	-0.485013	0.119303	171	-4.06537	0.000424321
MMF late - Awake	0,1-0,5 Hz	-0.451715	0.119303	171	-3.78627	0.00121254
Iso - Awake	0,5-1 Hz	0.00683275	0.119303	171	0.057272	0.999944
Iso late - Awake	0,5-1 Hz	-0.122724	0.119303	171	-1.02867	0.758634
Keta/Xyl - Awake	0,5-1 Hz	0.588259	0.119303	171	4.93078	1.14401e-05
Keta/Xyl late - Awake	0,5-1 Hz	0.64252	0.119303	171	5.38559	1.40703e-06
MMF - Awake	0,5-1 Hz	0.0996672	0.119303	171	0.835409	0.857195
MMF late - Awake	0,5-1 Hz	-0.275449	0.119303	171	-2.30881	0.10431
Iso - Awake	1-4 Hz	-0.297818	0.119303	171	-2.49631	0.0664281
Iso late - Awake	1-4 Hz	-0.0427148	0.119303	171	-0.358035	0.986779
Keta/Xyl - Awake	1-4 Hz	0.777424	0.119303	171	6.51636	4.65163e-09
Keta/Xyl late - Awake	1-4 Hz	0.551794	0.119303	171	4.62513	4.3467e-05
MMF - Awake	1-4 Hz	-0.184137	0.119303	171	-1.54344	0.436616
MMF late - Awake	1-4 Hz	0.119775	0.119303	171	1.00395	0.772476
Iso - Awake	12-30 Hz	-0.319112	0.119303	171	-2.6748	0.0418147
Iso late - Awake	12-30 Hz	-0.0640917	0.119303	171	-0.537215	0.957423
Keta/Xyl - Awake	12-30 Hz	0.139165	0.119303	171	1.16648	0.676462
Keta/Xyl late - Awake	12-30 Hz	-0.114904	0.119303	171	-0.963127	0.794608
MMF - Awake	12-30 Hz	-0.642961	0.119303	171	-5.38929	1.38254e-06
MMF late - Awake	12-30 Hz	-0.172252	0.119303	171	-1.44381	0.499012
Iso - Awake	30-100 Hz	-0.655137	0.119303	171	-5.49135	8.49128e-07
Iso late - Awake	30-100 Hz	-0.135579	0.119303	171	-1.13642	0.695
Keta/Xyl - Awake	30-100 Hz	-0.0843326	0.119303	171	-0.706874	0.908614
Keta/Xyl late - Awake	30-100 Hz	-0.4527	0.119303	171	-3.79452	0.00117648
MMF - Awake	30-100 Hz	-0.775179	0.119303	171	-6.49754	5.14249e-09
MMF late - Awake	30-100 Hz	-0.374455	0.119303	171	-3.13867	0.0108864
Iso - Awake	4-12 Hz	-0.502378	0.119303	171	-4.21092	0.000239756
Iso late - Awake	4-12 Hz	-0.285528	0.119303	171	-2.39329	0.0855066
Keta/Xyl - Awake	4-12 Hz	0.133111	0.119303	171	1.11574	0.707583
Keta/Xyl late - Awake	4-12 Hz	-0.29574	0.119303	171	-2.47889	0.0693783
MMF - Awake	4-12 Hz	-0.712166	0.119303	171	-5.96937	8.01198e-08
MMF late - Awake	4-12 Hz	-0.256117	0.119303	171	-2.14677	0.149476

[truncated: 7 more sheets: Figure S2, Figure S3, Figure S6, Figure S7, Figure S8, Figure S10, Figure S11]
